# Supplementary material for: Single-cell transcriptomics reveals FXR1 as an actionable target for siRNA therapy in ovarian cancer
Source: Nat Commun. 2026 Apr 3;17:4803. doi: 10.1038/s41467-026-71468-y (PMC13219712; doi:10.1038/s41467-026-71468-y)
Supplement: Supplementary file 4 — Supplementary Data 1 [file 41467_2026_71468_MOESM4_ESM.xlsx]

## Sheet: Sheet1
Supplementary Data 1: List of genes from epihtelial cells cluster used for IPA analysis. p-values are calculated by two-sided Wilcoxon Rank Sum test.
p_val	avg_log2FC	pct.1	pct.2	p_val_adj	cluster	gene
1.37643e-292	-3.78495	0.097	0.756	3.0872e-288	0	Mast4
7.38447e-289	-3.06073	0.156	0.827	1.65626e-284	0	Celf2
1.04999e-279	-2.94651	0.073	0.761	2.35502e-275	0	Msi2
4.69237e-275	-4.12618	0.056	0.695	1.05245e-270	0	Tmem108
7.32736e-269	-3.7803	0.073	0.712	1.64345e-264	0	Auts2
1.85579e-267	-3.7068	0.195	0.778	4.16235e-263	0	Kcnd2
2.35691e-263	1.60203	0.971	0.904	5.28631e-259	0	Fth1
5.17631e-259	-3.23711	0.1	0.733	1.16099e-254	0	Plxna4
2.04946e-254	-3.19374	0.069	0.703	4.59673e-250	0	Pip5k1b
6.52813e-254	-2.73383	0.064	0.711	1.4642e-249	0	Sik3
5.2295e-252	-2.84603	0.07	0.714	1.17293e-247	0	Exoc4
8.97098e-252	-4.00874	0.027	0.633	2.0121e-247	0	Nr6a1
1.03197e-251	-3.42209	0.057	0.679	2.3146e-247	0	Large1
7.85553e-250	-2.70325	0.064	0.705	1.76192e-245	0	Kansl1
5.46773e-247	-2.50457	0.072	0.714	1.22636e-242	0	Foxp1
5.15471e-244	-2.42231	0.083	0.734	1.15615e-239	0	Cux1
2.53756e-241	-3.3286	0.045	0.65	5.69148e-237	0	Ppp1r9a
1.869e-239	-2.78381	0.071	0.694	4.19199e-235	0	Prkca
1.67424e-238	-3.25174	0.042	0.643	3.75516e-234	0	Exoc6b
4.75824e-238	-2.91883	0.071	0.689	1.06723e-233	0	Pbx3
1.80684e-237	-3.13471	0.066	0.672	4.05255e-233	0	Bnc2
2.9724e-236	-2.84787	0.043	0.646	6.6668e-232	0	Dennd1a
4.2465e-235	-2.44784	0.089	0.719	9.52449e-231	0	Rere
2.81436e-234	-2.58726	0.047	0.655	6.31233e-230	0	Mllt10
6.58636e-234	-3.92144	0.029	0.605	1.47726e-229	0	Dync1i1
7.98281e-234	-3.01096	0.193	0.772	1.79047e-229	0	Xist
2.95679e-232	-2.772	0.051	0.655	6.63178e-228	0	Tmcc1
1.08857e-231	-2.96471	0.105	0.708	2.44155e-227	0	Kcnq5
3.14862e-229	-2.29203	0.093	0.727	7.06203e-225	0	Luc7l2
1.87038e-226	-3.70607	0.039	0.608	4.19506e-222	0	Cacnb2
3.94294e-226	-2.95481	0.045	0.629	8.84362e-222	0	Zcchc7
1.06236e-225	-2.37355	0.056	0.662	2.38277e-221	0	Baz2b
2.3008e-225	-3.41925	0.029	0.595	5.16046e-221	0	Mir99ahg
3.17835e-224	-2.75959	0.037	0.618	7.12871e-220	0	Btbd9
3.7032e-222	-3.32962	0.015	0.562	8.30592e-218	0	Pvt1
8.27812e-222	-2.46799	0.054	0.646	1.8567e-217	0	Lpp
1.34393e-221	-3.34829	0.04	0.609	3.0143e-217	0	Tmtc2
6.50552e-221	-4.3517	0.017	0.561	1.45912e-216	0	Airn
1.12567e-220	-2.61744	0.086	0.683	2.52476e-216	0	Pbx1
1.13429e-220	-2.73221	0.052	0.633	2.54411e-216	0	Cdk14
2.87122e-219	-2.25749	0.068	0.661	6.43987e-215	0	Ext1
3.84745e-218	-3.91345	0.035	0.585	8.62944e-214	0	Fhit
4.87817e-218	-2.32524	0.094	0.698	1.09412e-213	0	Gm47283
1.3229e-217	-3.76321	0.019	0.563	2.96713e-213	0	Kcnq1ot1
2.03318e-217	-3.45209	0.041	0.6	4.56022e-213	0	Thsd4
2.0701e-217	-2.271	0.061	0.655	4.64304e-213	0	Tcf12
3.94685e-217	-3.43644	0.028	0.579	8.8524e-213	0	Ust
1.08142e-216	0.975601	0.997	0.977	2.42551e-212	0	Tpt1
1.01335e-215	-2.53952	0.042	0.609	2.27285e-211	0	Arid1b
9.22656e-215	-2.04843	0.102	0.723	2.06942e-210	0	Mbnl2
3.11947e-214	-2.66255	0.041	0.605	6.99665e-210	0	Dleu2
2.13443e-213	-1.83663	0.087	0.703	4.78731e-209	0	Ankrd11
2.47458e-213	-2.44103	0.061	0.644	5.55023e-209	0	Strbp
2.97231e-213	-2.81047	0.079	0.661	6.66658e-209	0	Samd4
4.52718e-213	-3.32172	0.04	0.593	1.0154e-208	0	Efna5
8.01793e-213	-2.21954	0.058	0.641	1.79834e-208	0	Rabgap1
2.09962e-212	-1.99706	0.128	0.749	4.70924e-208	0	Zbtb20
2.54237e-212	-2.78751	0.049	0.616	5.70228e-208	0	Ube2e2
3.5468e-212	-2.44534	0.081	0.672	7.95511e-208	0	Meis2
4.02016e-212	-3.03998	0.056	0.62	9.01683e-208	0	Kcnab1
4.88751e-212	-2.44402	0.044	0.61	1.09622e-207	0	Nlk
1.38663e-210	-2.33259	0.053	0.624	3.11008e-206	0	Pan3
2.81977e-210	-3.11242	0.034	0.581	6.32446e-206	0	Arhgap28
4.02413e-210	-3.10305	0.059	0.618	9.02573e-206	0	Creb5
4.26982e-210	-2.89663	0.049	0.61	9.57679e-206	0	Ptprg
1.0886e-209	-3.02361	0.035	0.583	2.44162e-205	0	Dip2c
1.71249e-209	-2.7382	0.046	0.605	3.84094e-205	0	Myo1d
1.9099e-209	-2.29588	0.048	0.615	4.28371e-205	0	Rbm6
3.94151e-209	-2.87154	0.062	0.623	8.84041e-205	0	Lrmda
7.3554e-209	-2.36688	0.098	0.692	1.64974e-204	0	Nfib
2.42481e-208	-3.03127	0.04	0.59	5.43862e-204	0	Tshz2
5.54759e-208	-2.17765	0.061	0.64	1.24427e-203	0	Tnrc6b
5.87738e-208	-2.06368	0.058	0.631	1.31824e-203	0	Srgap2
5.30019e-207	-2.65705	0.036	0.583	1.18878e-202	0	Ubn2
7.67937e-207	-2.72024	0.033	0.578	1.72241e-202	0	Mbd5
9.08328e-207	-2.12732	0.08	0.671	2.03729e-202	0	Snd1
1.50153e-206	-4.31083	0.032	0.557	3.36778e-202	0	Wdr17
8.59619e-205	-1.98956	0.064	0.642	1.92804e-200	0	Dnajc1
1.443e-204	-2.27075	0.088	0.675	3.23652e-200	0	Tspan5
1.11923e-203	-2.33274	0.051	0.608	2.51031e-199	0	Pip4k2a
1.12507e-203	-2.53067	0.046	0.599	2.52342e-199	0	Fam172a
2.432e-203	-2.19873	0.116	0.713	5.45473e-199	0	Frmd4b
3.3083e-203	-1.9232	0.064	0.638	7.42018e-199	0	Gapvd1
8.70805e-203	-1.72404	0.083	0.681	1.95313e-198	0	Usp34
1.11123e-202	-1.78263	0.097	0.703	2.49239e-198	0	Nipbl
2.29445e-202	-2.8253	0.026	0.553	5.14622e-198	0	Fto
3.77794e-202	-1.76279	0.094	0.699	8.47355e-198	0	Arih1
5.2206e-202	-2.15747	0.053	0.613	1.17093e-197	0	Setd5
1.611e-201	-1.82085	0.122	0.738	3.61332e-197	0	Rbms1
2.36208e-201	-4.35343	0.014	0.521	5.2979e-197	0	2610307P16Rik
7.3538e-201	-2.40769	0.054	0.608	1.64938e-196	0	Gnaq
2.8101e-200	-2.43963	0.037	0.573	6.30278e-196	0	Etv6
1.35285e-199	-2.27581	0.073	0.642	3.0343e-195	0	Gata4
1.6725e-199	-2.54695	0.038	0.574	3.75126e-195	0	Peak1
1.68652e-199	-2.69601	0.038	0.573	3.7827e-195	0	Zfhx4
1.93031e-199	-2.51661	0.04	0.578	4.3295e-195	0	Nf1
3.27813e-199	-2.84591	0.035	0.565	7.35252e-195	0	Nfat5
4.20395e-199	-2.96362	0.034	0.562	9.42905e-195	0	Pard3
5.93907e-199	-2.34578	0.038	0.575	1.33207e-194	0	Gpatch8
7.67275e-198	-2.57676	0.036	0.564	1.72092e-193	0	Fbxl17
9.50315e-198	-1.86458	0.129	0.737	2.13146e-193	0	Zfr
1.48559e-197	-2.04984	0.053	0.604	3.33203e-193	0	Tut4
2.207e-197	-2.90634	0.023	0.536	4.95008e-193	0	Ambra1
3.11341e-197	-2.0271	0.056	0.608	6.98307e-193	0	Celf1
5.08479e-197	-1.91278	0.072	0.643	1.14047e-192	0	Gigyf2
1.10766e-196	-1.77015	0.076	0.655	2.48436e-192	0	Ankrd17
1.71984e-196	-2.34819	0.048	0.587	3.85744e-192	0	Pcmtd1
1.74645e-196	-2.36598	0.031	0.556	3.9171e-192	0	Zfp280d
2.21609e-196	-2.25189	0.085	0.653	4.97048e-192	0	Nfia
9.78074e-196	-3.01563	0.028	0.542	2.19372e-191	0	Tbc1d5
4.59225e-195	-3.12655	0.032	0.55	1.03e-190	0	Ptprd
4.91334e-195	-2.07999	0.09	0.664	1.10201e-190	0	Bicc1
5.95404e-195	-2.58649	0.036	0.562	1.33543e-190	0	Ankrd28
1.67413e-194	-3.01755	0.024	0.531	3.7549e-190	0	Plcb4
6.3347e-194	-3.19719	0.023	0.53	1.42081e-189	0	Lrba
3.12546e-193	-1.58216	0.081	0.657	7.01009e-189	0	Foxn3
3.71619e-193	-1.80575	0.081	0.654	8.33504e-189	0	Zmiz1
4.52365e-193	-3.0009	0.056	0.586	1.01461e-188	0	Tenm3
5.42522e-193	-1.83702	0.11	0.703	1.21682e-188	0	Camk2d
6.31635e-193	-2.51444	0.034	0.554	1.41669e-188	0	Vps13b
6.62662e-193	-3.66866	0.023	0.523	1.48628e-188	0	Olfr872
8.46681e-193	-1.73208	0.112	0.712	1.89902e-188	0	Ube2h
1.25276e-192	-1.96845	0.054	0.599	2.80982e-188	0	R3hdm1
3.25781e-192	-2.83368	0.026	0.535	7.30695e-188	0	Smg6
5.17992e-192	-2.86767	0.032	0.547	1.1618e-187	0	Smyd3
7.73927e-192	-1.80089	0.068	0.628	1.73584e-187	0	Phip
8.57377e-192	1.15455	0.96	0.936	1.92301e-187	0	Rps10
1.14146e-191	-2.28522	0.069	0.616	2.56019e-187	0	Neat1
2.071e-191	-1.92932	0.061	0.611	4.64504e-187	0	Spag9
3.12541e-191	-2.17254	0.057	0.599	7.00999e-187	0	Baiap2l1
1.29261e-190	-2.80456	0.05	0.575	2.89919e-186	0	Sorbs2
6.43852e-190	-2.11615	0.042	0.565	1.4441e-185	0	Nktr
8.0618e-190	0.92585	0.99	0.979	1.80818e-185	0	Gm42418
1.22718e-189	-1.68717	0.076	0.64	2.75244e-185	0	Wac
1.25177e-189	-3.35321	0.025	0.524	2.80759e-185	0	Atxn1
6.98007e-189	-3.26156	0.024	0.522	1.56556e-184	0	Plce1
7.83862e-189	-1.87744	0.083	0.64	1.75812e-184	0	Agap1
9.75165e-189	-2.22602	0.049	0.577	2.1872e-184	0	Dennd1b
1.04704e-188	-2.53411	0.033	0.543	2.34841e-184	0	Rev3l
1.21819e-188	-3.55187	0.041	0.545	2.73228e-184	0	Slit3
1.37248e-188	-2.10103	0.043	0.567	3.07834e-184	0	Ehmt1
2.24864e-188	-2.11459	0.067	0.61	5.04349e-184	0	Dst
2.69616e-188	-2.96579	0.023	0.521	6.04721e-184	0	Fchsd2
3.29129e-188	-1.79381	0.09	0.659	7.38203e-184	0	Ppp3ca
4.29611e-188	-1.78694	0.082	0.646	9.63574e-184	0	Arid5b
4.90858e-188	-1.83734	0.056	0.594	1.10095e-183	0	Ash1l
7.79269e-188	-1.99739	0.062	0.606	1.74782e-183	0	Arhgef12
1.85215e-187	-2.75779	0.031	0.535	4.15419e-183	0	Trerf1
7.34632e-187	-2.71996	0.042	0.554	1.64771e-182	0	Ccbe1
9.60139e-187	-1.50204	0.155	0.781	2.1535e-182	0	Rbm39
1.04299e-186	-2.58757	0.031	0.536	2.33932e-182	0	Ncoa2
1.23717e-186	-2.17093	0.053	0.583	2.77484e-182	0	Phf21a
3.96303e-186	-1.71834	0.102	0.679	8.88868e-182	0	Syne2
5.13729e-186	-3.00381	0.025	0.517	1.15224e-181	0	March3
6.59904e-186	-2.2431	0.033	0.538	1.4801e-181	0	Dlg1
1.09215e-185	-2.29934	0.037	0.547	2.44958e-181	0	Ankhd1
3.74683e-185	1.2077	0.943	0.905	8.40376e-181	0	Rpl15
5.96819e-185	-2.19669	0.048	0.568	1.33861e-180	0	Usp53
9.1071e-185	-1.92772	0.086	0.643	2.04263e-180	0	Cobll1
1.06039e-184	-1.82195	0.064	0.607	2.37835e-180	0	Arid4b
1.4627e-184	-1.99715	0.042	0.558	3.2807e-180	0	Rbfox2
9.68031e-184	1.00817	0.985	0.964	2.1712e-179	0	Rplp1
9.90233e-184	-1.95571	0.071	0.615	2.22099e-179	0	Pakap.1
1.64096e-183	-1.86388	0.06	0.595	3.6805e-179	0	Zfp644
2.80151e-183	-2.32702	0.035	0.537	6.28352e-179	0	Ano6
9.74773e-183	-1.86674	0.053	0.579	2.18632e-178	0	Jarid2
4.07841e-182	-2.48407	0.033	0.53	9.14748e-178	0	Mbtd1
5.51704e-182	-2.48335	0.026	0.516	1.23742e-177	0	Rapgef6
5.51744e-182	-1.79053	0.072	0.617	1.23751e-177	0	Zfand3
5.6094e-182	-3.14004	0.025	0.511	1.25813e-177	0	Magi1
9.4709e-182	-1.79409	0.061	0.594	2.12423e-177	0	Lcor
1.803e-181	-1.97048	0.056	0.58	4.04394e-177	0	Kmt2c
7.67651e-181	-1.60997	0.07	0.614	1.72176e-176	0	Pum1
7.7715e-181	-2.07692	0.046	0.557	1.74307e-176	0	Atxn2
9.16382e-181	-1.66983	0.062	0.596	2.05535e-176	0	Brd4
1.51306e-180	-2.92743	0.02	0.497	3.39364e-176	0	Gpr39
2.26385e-179	-1.48767	0.129	0.724	5.07758e-175	0	Mycbp2
3.24328e-179	-1.41583	0.118	0.706	7.27434e-175	0	Wnk1
3.56997e-179	-3.88464	0.012	0.477	8.00707e-175	0	Greb1l
8.67506e-179	-2.34162	0.03	0.518	1.94573e-174	0	Cdc42bpa
9.22759e-179	-1.62697	0.069	0.606	2.06966e-174	0	Mef2a
9.55698e-179	-1.39665	0.092	0.652	2.14353e-174	0	Rbm25
1.17588e-178	-1.6981	0.048	0.563	2.63738e-174	0	Pnisr
1.30569e-178	-1.92364	0.039	0.538	2.92854e-174	0	Rfx7
2.10479e-178	-1.87039	0.051	0.564	4.72083e-174	0	Tlk1
4.84856e-178	-2.00354	0.059	0.578	1.08748e-173	0	Shtn1
5.6931e-178	-2.25431	0.031	0.522	1.27691e-173	0	Aak1
1.48094e-177	-2.1435	0.037	0.535	3.32161e-173	0	Ttc14
1.91153e-177	-2.15763	0.032	0.522	4.28737e-173	0	Cnot4
2.6704e-177	-2.53253	0.043	0.539	5.98944e-173	0	Fhod3
2.80286e-177	-1.96958	0.06	0.579	6.28653e-173	0	Fkbp5
3.13452e-177	-2.02504	0.06	0.579	7.03041e-173	0	Cers6
4.01499e-177	-1.5759	0.07	0.604	9.00521e-173	0	Kif1b
8.01286e-177	-1.98337	0.048	0.557	1.79721e-172	0	Aopep
9.36695e-177	-2.81897	0.02	0.493	2.10091e-172	0	Fam193a
3.07472e-175	-2.45102	0.04	0.531	6.89628e-171	0	Utrn
4.62088e-175	-1.94434	0.048	0.551	1.03642e-170	0	Nsd3
5.98549e-175	-2.08157	0.033	0.517	1.34249e-170	0	Tcf20
6.52724e-175	-2.3208	0.042	0.535	1.46399e-170	0	Vti1a
9.20368e-175	-3.41247	0.018	0.48	2.06429e-170	0	Nbea
1.28686e-174	-1.27287	0.124	0.711	2.8863e-170	0	Ncor1
1.41943e-174	-1.94322	0.069	0.595	3.18364e-170	0	Heg1
2.15049e-174	-2.01605	0.058	0.568	4.82334e-170	0	Usp32
2.49543e-174	-1.5975	0.075	0.61	5.59699e-170	0	Strn3
3.21616e-174	-1.5402	0.075	0.609	7.21353e-170	0	Eif4g3
3.61027e-174	-1.50648	0.075	0.611	8.09747e-170	0	Birc6
3.87285e-174	-1.73764	0.105	0.661	8.68641e-170	0	Rbpms
8.09392e-174	-2.2176	0.044	0.54	1.81539e-169	0	Tead1
8.15294e-174	-2.10082	0.051	0.552	1.82862e-169	0	Raph1
2.10028e-173	-1.34117	0.087	0.638	4.71073e-169	0	Fubp1
3.1844e-173	-2.22271	0.044	0.538	7.14229e-169	0	Akap13
4.0422e-173	-1.77333	0.054	0.562	9.06624e-169	0	Trpm7
4.60452e-173	-1.89544	0.049	0.551	1.03275e-168	0	Dmxl1
5.19021e-173	-1.9655	0.059	0.568	1.16411e-168	0	Tle4
6.52055e-173	-1.99688	0.072	0.593	1.46249e-168	0	Rai14
1.76033e-172	-2.31129	0.036	0.519	3.94824e-168	0	Alms1
2.30263e-172	-1.60942	0.074	0.603	5.16458e-168	0	Tfdp2
2.46254e-172	-1.8778	0.056	0.565	5.52322e-168	0	Slc12a6
3.72998e-172	-2.61526	0.025	0.495	8.36598e-168	0	Cspp1
5.99798e-172	-1.46613	0.075	0.606	1.34529e-167	0	Ppp1r12a
7.18363e-172	-2.00064	0.045	0.54	1.61122e-167	0	Babam2
8.4224e-172	-2.21104	0.032	0.51	1.88906e-167	0	Zfp292
9.20895e-172	-1.90115	0.069	0.587	2.06548e-167	0	Adk
9.26287e-172	-2.78155	0.018	0.476	2.07757e-167	0	Zfp609
1.69876e-171	-2.16679	0.033	0.512	3.81014e-167	0	Asxl2
2.59772e-171	-1.52367	0.064	0.583	5.82642e-167	0	Kmt2e
2.76624e-171	-2.42024	0.039	0.521	6.20439e-167	0	Igf1r
4.35319e-171	-3.33567	0.029	0.496	9.76377e-167	0	Nkain3
1.02685e-170	-1.34094	0.104	0.664	2.30313e-166	0	Arfgef1
1.35777e-170	0.988938	0.972	0.958	3.04534e-166	0	Rpl23
1.38786e-170	1.18401	0.933	0.906	3.11283e-166	0	Rpl5
1.78847e-170	-1.59091	0.049	0.545	4.01137e-166	0	Map4
3.11444e-170	-2.69228	0.027	0.494	6.98537e-166	0	Prdm5
5.45854e-170	1.13931	0.944	0.917	1.2243e-165	0	Rpl9
6.14019e-170	-1.56576	0.067	0.585	1.37718e-165	0	Ankib1
6.71189e-170	-2.13918	0.034	0.51	1.50541e-165	0	Myo9a
1.3291e-169	-2.84058	0.023	0.484	2.98104e-165	0	Gulp1
1.58019e-169	-1.89933	0.038	0.52	3.5442e-165	0	Mkln1
4.67766e-169	-2.44367	0.025	0.487	1.04915e-164	0	Tia1
6.10186e-169	-3.12462	0.029	0.491	1.36859e-164	0	Rad51b
2.08287e-168	-1.68487	0.056	0.558	4.67168e-164	0	Sppl3
3.10855e-168	-2.05627	0.03	0.499	6.97216e-164	0	Prr14l
3.32181e-168	-2.68758	0.024	0.483	7.45049e-164	0	Tnrc6a
1.22149e-167	0.931561	0.928	0.867	2.73968e-163	0	Tmsb4x
1.54296e-167	-2.97597	0.034	0.499	3.46071e-163	0	Wwox
2.83151e-167	1.09581	0.95	0.924	6.3508e-163	0	Rps7
3.07646e-167	-2.53428	0.025	0.483	6.9002e-163	0	Bcas3
3.37151e-167	-1.86923	0.045	0.529	7.56195e-163	0	Med13l
4.12752e-167	-2.06383	0.043	0.525	9.25762e-163	0	Sptan1
5.49398e-167	-1.69099	0.048	0.536	1.23225e-162	0	Npepps
8.59548e-167	-2.67186	0.037	0.508	1.92788e-162	0	Tbc1d4
2.751e-166	-3.1883	0.026	0.482	6.17021e-162	0	Rabgap1l
3.37294e-166	-1.7678	0.042	0.523	7.56517e-162	0	Clasp2
3.40063e-166	-2.06009	0.037	0.511	7.62728e-162	0	Cdk13
7.27308e-166	-1.38795	0.067	0.578	1.63128e-161	0	Gsk3b
1.12193e-165	-2.38397	0.031	0.495	2.51637e-161	0	Stk3
1.77511e-165	-2.61731	0.026	0.482	3.98138e-161	0	Wt1os
1.99654e-165	-1.64901	0.139	0.7	4.47803e-161	0	Wt1
2.03412e-165	-1.75191	0.059	0.557	4.56233e-161	0	Ssh2
2.66814e-165	-2.83076	0.03	0.49	5.98437e-161	0	Shroom3
3.74346e-165	-1.84012	0.055	0.548	8.39622e-161	0	Tra2a
5.3658e-165	-1.9523	0.12	0.65	1.2035e-160	0	Pkhd1l1
6.66291e-165	-1.7393	0.04	0.517	1.49442e-160	0	N4bp2l2
8.5607e-165	-1.2608	0.135	0.705	1.92008e-160	0	Zeb2
9.66354e-165	-2.00711	0.051	0.535	2.16744e-160	0	Trps1
1.11425e-164	-2.75161	0.023	0.474	2.49915e-160	0	Magi3
1.16924e-164	-1.56205	0.06	0.558	2.62249e-160	0	Asap1
2.19939e-164	-1.55406	0.059	0.556	4.93302e-160	0	Pcm1
2.54036e-164	-4.24175	0.017	0.454	5.69778e-160	0	Ctnna3
5.87369e-164	-1.61984	0.057	0.551	1.31741e-159	0	Rbm26
6.54703e-164	-2.09614	0.044	0.519	1.46843e-159	0	Ptprj
2.03215e-163	-1.91693	0.048	0.531	4.55791e-159	0	9930021J03Rik
3.80564e-163	-1.75341	0.048	0.528	8.53568e-159	0	Nufip2
8.09205e-163	-2.43421	0.026	0.478	1.81497e-158	0	Abl2
9.8781e-163	-3.15901	0.015	0.45	2.21556e-158	0	Kat6b
1.14952e-162	-1.88311	0.05	0.531	2.57825e-158	0	Stag1
2.17019e-162	-1.52586	0.07	0.575	4.86752e-158	0	Zfp638
3.21733e-162	-1.27161	0.136	0.708	7.21615e-158	0	Ubr5
8.35659e-162	-2.49056	0.029	0.481	1.8743e-157	0	Phkb
8.46765e-162	-1.39558	0.067	0.568	1.89921e-157	0	Trio
1.00384e-161	-2.71588	0.026	0.475	2.25151e-157	0	Atrnl1
1.23762e-161	-3.46005	0.016	0.451	2.77587e-157	0	Adamts12
2.24767e-161	-1.95858	0.043	0.515	5.04131e-157	0	Ascc3
2.28388e-161	-1.19741	0.108	0.656	5.1225e-157	0	Map4k4
3.13691e-161	-1.36124	0.08	0.594	7.03577e-157	0	Gls
4.52993e-161	-1.90743	0.043	0.513	1.01602e-156	0	Kdm2a
6.7422e-161	-3.959	0.02	0.453	1.51221e-156	0	Sorcs1
1.05728e-160	-2.8478	0.037	0.493	2.37138e-156	0	Pdzd2
2.18504e-160	-1.96993	0.043	0.511	4.90084e-156	0	Mtmr3
2.3959e-160	-1.34597	0.078	0.587	5.37376e-156	0	Sltm
5.69103e-160	-1.73915	0.04	0.504	1.27644e-155	0	Setd2
6.03696e-160	-1.32067	0.085	0.604	1.35403e-155	0	Chchd3
8.71383e-160	-2.55111	0.02	0.46	1.95443e-155	0	Scai
9.3286e-160	-1.25845	0.098	0.631	2.09231e-155	0	Stat3
1.24181e-159	-1.3295	0.072	0.575	2.78527e-155	0	Clcn3
1.55983e-159	-3.37704	0.012	0.438	3.49853e-155	0	Zfp462
1.71216e-159	-2.08901	0.036	0.494	3.8402e-155	0	Sntb2
1.78494e-159	-1.51329	0.064	0.554	4.00344e-155	0	Osbpl9
2.40849e-159	-1.88548	0.042	0.508	5.402e-155	0	Pds5b
2.80407e-159	-1.28734	0.095	0.625	6.28925e-155	0	Tnks2
3.72342e-159	-1.54229	0.057	0.542	8.35126e-155	0	Psme4
3.78346e-159	-2.03245	0.029	0.477	8.48591e-155	0	Rasal2
4.99861e-159	-1.83616	0.037	0.498	1.12114e-154	0	Arhgap10
5.32016e-159	-1.48637	0.075	0.578	1.19326e-154	0	Smarca2
1.19673e-158	-1.26702	0.067	0.564	2.68414e-154	0	Bclaf1
1.22781e-158	-1.28299	0.125	0.682	2.75387e-154	0	Macf1
1.56792e-158	-2.02668	0.04	0.5	3.51669e-154	0	Smg1
1.64264e-158	-2.84127	0.018	0.451	3.68428e-154	0	Btaf1
1.78617e-158	-1.14247	0.086	0.605	4.00621e-154	0	Srsf11
3.07535e-158	-2.31297	0.026	0.469	6.89769e-154	0	Zmym4
4.75096e-158	-2.08278	0.037	0.493	1.06559e-153	0	Zbtb7c
1.15159e-157	-1.62767	0.056	0.536	2.5829e-153	0	Lnpep
1.25332e-157	-1.79796	0.041	0.502	2.81107e-153	0	Srek1
1.69528e-157	1.10927	0.93	0.901	3.80234e-153	0	Rpl19
1.92296e-157	-1.68125	0.066	0.557	4.313e-153	0	Cpq
1.94258e-157	-1.24802	0.07	0.569	4.35701e-153	0	Rock2
1.94613e-157	-1.30554	0.088	0.601	4.36498e-153	0	Qk
2.33837e-157	0.942788	0.977	0.95	5.24473e-153	0	Rpl13
3.07341e-157	-1.82491	0.038	0.495	6.89334e-153	0	Arhgap12
3.84076e-157	-2.92978	0.023	0.457	8.61443e-153	0	Chka
3.93796e-157	-1.63135	0.056	0.534	8.83246e-153	0	Tbl1x
7.57645e-157	-2.11079	0.032	0.48	1.69932e-152	0	Pias1
1.02659e-156	-2.53877	0.021	0.454	2.30254e-152	0	Dtnb
1.91026e-156	-2.03362	0.037	0.491	4.28452e-152	0	Ogt
1.92651e-156	-2.01174	0.05	0.517	4.32097e-152	0	Sgms1
2.21789e-156	-1.69207	0.042	0.501	4.9745e-152	0	Ecpas
2.6926e-156	-2.11844	0.034	0.482	6.03923e-152	0	Zfp704
3.61072e-156	-1.47719	0.082	0.587	8.09847e-152	0	Fam126a
4.139e-156	-2.31914	0.022	0.454	9.28336e-152	0	Csnk1g1
6.03054e-156	-2.89665	0.023	0.457	1.35259e-151	0	Clybl
8.59156e-156	-1.41314	0.061	0.544	1.927e-151	0	Gatad2b
1.60121e-155	-2.09622	0.036	0.486	3.59136e-151	0	Ptpn13
1.85446e-155	-2.15813	0.042	0.498	4.15937e-151	0	Rin2
2.74844e-155	-2.11542	0.051	0.516	6.16448e-151	0	Adamts9
3.81192e-155	-1.60832	0.089	0.597	8.54976e-151	0	Gxylt2
4.14438e-155	-1.15106	0.099	0.626	9.29543e-151	0	Fus
5.98764e-155	-1.53705	0.054	0.527	1.34297e-150	0	Herc1
6.65219e-155	-1.96289	0.034	0.479	1.49202e-150	0	Diaph2
9.39571e-155	-1.85556	0.042	0.501	2.10736e-150	0	Tcf7l2
1.07239e-154	-1.57764	0.05	0.517	2.40525e-150	0	Mark2
1.4778e-154	-1.8732	0.097	0.599	3.31456e-150	0	Grb10
1.59047e-154	-2.14309	0.031	0.475	3.56726e-150	0	Asxl1
1.79375e-154	-1.21436	0.09	0.603	4.0232e-150	0	Aff4
2.23009e-154	-2.44927	0.056	0.519	5.00186e-150	0	C430049B03Rik
3.05983e-154	-1.77441	0.045	0.504	6.8629e-150	0	Wwc2
4.53957e-154	-1.4446	0.054	0.526	1.01818e-149	0	Uhrf2
6.99625e-154	-1.43118	0.054	0.526	1.56919e-149	0	Thoc2
1.09089e-153	-2.42096	0.029	0.465	2.44675e-149	0	Sh3d19
1.78584e-153	-3.16999	0.014	0.429	4.00547e-149	0	Vwa8
2.63114e-153	-1.58414	0.06	0.536	5.90139e-149	0	Esyt2
3.07431e-153	-0.948424	0.117	0.664	6.89537e-149	0	Trip12
3.28569e-153	-1.03458	0.131	0.692	7.36946e-149	0	Pafah1b1
3.51209e-153	0.989224	0.949	0.942	7.87726e-149	0	Rpl12
4.7129e-153	-1.48994	0.062	0.541	1.05706e-148	0	Bbx
5.32365e-153	-1.06632	0.127	0.678	1.19404e-148	0	Mtdh
5.67772e-153	-2.24366	0.031	0.47	1.27345e-148	0	Jmjd1c
1.6194e-152	-1.55728	0.047	0.504	3.63215e-148	0	Ap3b1
1.67521e-152	-1.81186	0.036	0.479	3.75732e-148	0	Cstf3
3.90413e-152	-3.79483	0.015	0.427	8.75656e-148	0	9530026P05Rik
4.74787e-152	-1.44238	0.075	0.562	1.0649e-147	0	Man2a1
8.24177e-152	1.02962	0.95	0.943	1.84855e-147	0	Rpl7
8.57323e-152	-1.64566	0.048	0.505	1.92289e-147	0	Rc3h2
9.63098e-152	-1.80942	0.071	0.551	2.16013e-147	0	Rbm47
1.21391e-151	-2.25926	0.028	0.459	2.72268e-147	0	Fars2
1.26423e-151	-3.18383	0.015	0.429	2.83553e-147	0	Bicd1
1.39501e-151	-1.79084	0.042	0.493	3.12886e-147	0	Ccny
2.01648e-151	-1.28327	0.068	0.552	4.52276e-147	0	Wdr33
2.09523e-151	-1.37635	0.055	0.522	4.69939e-147	0	Ube3a
2.37121e-151	-3.34247	0.015	0.427	5.31839e-147	0	Ptprk
2.76503e-151	-1.98718	0.04	0.486	6.2017e-147	0	Arap2
3.40831e-151	-1.97336	0.051	0.509	7.6445e-147	0	Ypel2
4.55664e-151	-1.62651	0.04	0.489	1.02201e-146	0	Trim44
4.8078e-151	1.02604	0.947	0.936	1.07834e-146	0	Rps3a1
4.84445e-151	-1.25234	0.119	0.653	1.08656e-146	0	Atp2b1
5.94334e-151	1.12879	0.908	0.891	1.33303e-146	0	Rpl27a
7.16793e-151	-2.20758	0.036	0.474	1.60769e-146	0	Fnip1
7.45247e-151	-1.45779	0.058	0.526	1.67151e-146	0	Phf14
8.58114e-151	-1.96117	0.029	0.462	1.92466e-146	0	Ube3c
1.04414e-150	-1.39467	0.055	0.521	2.3419e-146	0	Nsmce2
1.22187e-150	-3.0485	0.021	0.436	2.74053e-146	0	Zfpm2
1.45157e-150	-2.0046	0.036	0.475	3.25573e-146	0	Ralgapa1
1.79726e-150	-1.72607	0.041	0.489	4.03108e-146	0	Ptk2
1.90012e-150	-3.10435	0.01	0.415	4.26178e-146	0	Lncppara
1.9129e-150	-1.80516	0.037	0.478	4.29045e-146	0	Itch
2.72421e-150	-1.63686	0.044	0.495	6.11014e-146	0	Ttc3
3.14502e-150	-1.6046	0.045	0.496	7.05396e-146	0	Cdc27
3.40642e-150	-1.13691	0.079	0.574	7.64027e-146	0	Taok1
3.85801e-150	-1.35586	0.058	0.526	8.65313e-146	0	Med13
4.76751e-150	-1.69113	0.051	0.509	1.06931e-145	0	Crim1
4.83031e-150	1.58763	0.818	0.769	1.08339e-145	0	Ftl1
5.55346e-150	-1.29675	0.124	0.657	1.24559e-145	0	Bmpr2
5.73215e-150	-1.2324	0.077	0.566	1.28566e-145	0	Pspc1
1.0325e-149	-1.84389	0.038	0.48	2.31579e-145	0	Faf1
1.08476e-149	-1.6611	0.046	0.496	2.43301e-145	0	Rabep1
1.11144e-149	-2.05017	0.027	0.454	2.49286e-145	0	Krit1
1.74889e-149	-1.79286	0.041	0.486	3.9226e-145	0	Bmpr1a
2.26692e-149	-2.22032	0.04	0.479	5.08448e-145	0	Atp8a1
2.29923e-149	-1.22784	0.067	0.543	5.15694e-145	0	Pten
2.39586e-149	-1.66337	0.053	0.51	5.37367e-145	0	Fndc3b
3.22738e-149	-3.92351	0.008	0.406	7.23868e-145	0	Gli3
3.38418e-149	-1.2442	0.064	0.538	7.59038e-145	0	Kdm5a
3.47485e-149	-1.5134	0.047	0.498	7.79375e-145	0	Ggnbp2
4.26448e-149	-1.80587	0.043	0.488	9.5648e-145	0	Crebbp
6.76427e-149	-1.40949	0.061	0.527	1.51716e-144	0	Wasf2
7.5002e-149	-1.56522	0.051	0.506	1.68222e-144	0	Atf2
8.79777e-149	-1.31389	0.066	0.542	1.97325e-144	0	Lrp6
9.67351e-149	-1.32671	0.064	0.536	2.16967e-144	0	B4galt1
1.0876e-148	-1.52849	0.05	0.505	2.43939e-144	0	Ythdf3
1.59501e-148	-1.7052	0.044	0.49	3.57745e-144	0	Taf15
2.20481e-148	-2.25651	0.023	0.442	4.94517e-144	0	Ptpn4
3.46307e-148	-1.76495	0.045	0.492	7.76732e-144	0	Rreb1
3.92934e-148	-1.9303	0.032	0.463	8.81311e-144	0	Arhgap21
8.13963e-148	-1.35085	0.059	0.523	1.82564e-143	0	Zfp148
9.26702e-148	-1.97658	0.036	0.47	2.0785e-143	0	Atf6
1.14189e-147	-1.10867	0.064	0.536	2.56115e-143	0	Senp6
1.30178e-147	-1.16473	0.057	0.52	2.91977e-143	0	Cdk8
2.08372e-147	1.03285	0.943	0.918	4.67359e-143	0	Rack1
2.22476e-147	-1.92751	0.041	0.481	4.9899e-143	0	Gab1
2.29453e-147	-1.65444	0.045	0.49	5.14641e-143	0	Nbeal1
2.59559e-147	-3.50582	0.012	0.411	5.82164e-143	0	Znrf3
5.68625e-147	-2.05903	0.03	0.455	1.27537e-142	0	Sh3tc2
6.57024e-147	-3.55928	0.011	0.408	1.47364e-142	0	Ehbp1
8.25847e-147	-1.76041	0.052	0.504	1.85229e-142	0	Mtss1
8.74121e-147	-2.72792	0.021	0.433	1.96057e-142	0	Sipa1l3
1.03161e-146	-1.46392	0.042	0.482	2.3138e-142	0	Rbm5
1.09696e-146	-1.84713	0.042	0.481	2.46037e-142	0	Chd2
1.11896e-146	-1.90095	0.033	0.461	2.50972e-142	0	Zmynd8
1.19829e-146	-2.09537	0.03	0.454	2.68764e-142	0	Acaca
1.31305e-146	-0.946284	0.103	0.621	2.94505e-142	0	Pbrm1
1.95903e-146	-3.35667	0.015	0.417	4.39392e-142	0	Maml2
2.00797e-146	0.979343	0.947	0.92	4.50368e-142	0	Rps14
2.41633e-146	-1.54788	0.119	0.631	5.41958e-142	0	Gpm6a
2.98295e-146	-1.38056	0.09	0.584	6.69047e-142	0	Neo1
3.15904e-146	-1.11693	0.095	0.599	7.0854e-142	0	Clip1
5.31808e-146	-2.38692	0.036	0.463	1.19279e-141	0	Psd3
6.05373e-146	-2.15825	0.031	0.453	1.35779e-141	0	Cog5
1.04703e-145	-2.23797	0.027	0.445	2.34839e-141	0	Ptbp2
1.04911e-145	-1.62866	0.048	0.491	2.35306e-141	0	Pip5k1a
1.13325e-145	-1.11651	0.072	0.548	2.54177e-141	0	Huwe1
1.23944e-145	-1.54268	0.093	0.584	2.77993e-141	0	Vcl
1.3298e-145	1.00849	0.937	0.919	2.98262e-141	0	Rps27a
1.46402e-145	-1.56865	0.048	0.493	3.28366e-141	0	Erbin
1.63875e-145	-1.46371	0.047	0.491	3.67555e-141	0	Btbd7
2.14546e-145	-1.94973	0.029	0.45	4.81205e-141	0	Xpo7
2.35898e-145	-2.11037	0.026	0.441	5.29095e-141	0	Srpk2
2.54058e-145	-3.63959	0.02	0.425	5.69827e-141	0	Pde10a
2.7543e-145	-2.04416	0.031	0.452	6.17761e-141	0	Rictor
3.01047e-145	-3.60251	0.011	0.406	6.75219e-141	0	Slc24a3
3.0734e-145	-1.57277	0.042	0.479	6.89333e-141	0	Rcor1
3.4831e-145	-1.20683	0.059	0.52	7.81225e-141	0	Phf3
3.71603e-145	-1.1496	0.067	0.536	8.33468e-141	0	Acin1
7.05779e-145	-3.17725	0.014	0.412	1.58299e-140	0	Tango6
7.56386e-145	-0.958415	0.097	0.604	1.6965e-140	0	Wapl
9.68282e-145	-1.46829	0.052	0.501	2.17176e-140	0	Afdn
1.60822e-144	-1.57728	0.044	0.482	3.60707e-140	0	Tlk2
1.80707e-144	1.04753	0.926	0.918	4.05307e-140	0	Rpl23a
1.90493e-144	-1.85295	0.038	0.467	4.27256e-140	0	Mapkap1
1.96773e-144	-1.79026	0.044	0.48	4.41343e-140	0	Tns3
2.40863e-144	-2.89429	0.028	0.44	5.40231e-140	0	Immp2l
2.65928e-144	-2.4841	0.022	0.43	5.9645e-140	0	Dusp16
2.89001e-144	-1.70288	0.037	0.466	6.482e-140	0	Zfp407
5.3383e-144	-1.04938	0.089	0.581	1.19733e-139	0	Rock1
7.12598e-144	-2.34493	0.023	0.433	1.59829e-139	0	Tanc1
7.24702e-144	-2.0901	0.026	0.439	1.62543e-139	0	Phf20
7.27398e-144	-1.48636	0.048	0.491	1.63148e-139	0	Wbp1l
1.23856e-143	-1.85148	0.037	0.466	2.77796e-139	0	AC149090.1
1.62868e-143	-1.61794	0.037	0.464	3.65298e-139	0	Micu2
2.58293e-143	-1.98219	0.042	0.474	5.79326e-139	0	Slc4a4
2.70904e-143	-0.939501	0.143	0.693	6.07612e-139	0	Prrc2c
2.77959e-143	-2.40554	0.02	0.425	6.23435e-139	0	Mrtfa
3.07444e-143	-2.4448	0.022	0.428	6.89565e-139	0	Stk39
3.75694e-143	-2.36392	0.033	0.452	8.42643e-139	0	Hivep2
4.51642e-143	-1.92238	0.031	0.45	1.01299e-138	0	Rnf111
7.4887e-143	-2.10963	0.034	0.455	1.67964e-138	0	Rap1gds1
7.74044e-143	-3.20883	0.015	0.41	1.7361e-138	0	Fam13b
8.81012e-143	-1.82442	0.037	0.462	1.97602e-138	0	Vps54
9.10582e-143	-1.54863	0.046	0.483	2.04234e-138	0	Tet3
9.38541e-143	-1.21276	0.187	0.755	2.10505e-138	0	Sptbn1
1.25228e-142	-1.78421	0.038	0.463	2.80873e-138	0	Vps13a
1.43401e-142	-1.59708	0.034	0.453	3.21634e-138	0	Ints6
1.90936e-142	-1.89248	0.037	0.46	4.28251e-138	0	Tmem164
2.02621e-142	-1.48672	0.051	0.493	4.54459e-138	0	Pds5a
2.47926e-142	-1.88553	0.038	0.462	5.56073e-138	0	Atf7
3.3956e-142	0.967117	0.951	0.93	7.61598e-138	0	Rps8
3.58722e-142	-1.36586	0.064	0.518	8.04578e-138	0	Nrd1
3.97011e-142	-2.2638	0.023	0.427	8.90457e-138	0	Zmym2
4.5846e-142	-2.33904	0.026	0.434	1.02828e-137	0	Znrf1
5.4521e-142	-2.13657	0.048	0.477	1.22285e-137	0	Plcb1
5.47686e-142	-2.2101	0.02	0.422	1.2284e-137	0	Map2k5
8.06931e-142	-1.27076	0.066	0.525	1.80987e-137	0	Ube2g1
8.97917e-142	-2.02488	0.026	0.436	2.01394e-137	0	Braf
1.04066e-141	-1.11778	0.054	0.501	2.3341e-137	0	Mark3
1.04198e-141	-2.02292	0.032	0.448	2.33705e-137	0	Gbf1
1.18606e-141	-3.31375	0.011	0.398	2.66022e-137	0	Akap10
1.19343e-141	-1.59098	0.053	0.496	2.67673e-137	0	Lims1
1.55268e-141	-1.93868	0.067	0.519	3.4825e-137	0	Sema3c
1.70039e-141	-1.70991	0.037	0.459	3.8138e-137	0	Ubr3
1.82669e-141	-2.1621	0.025	0.431	4.09707e-137	0	Fbxw11
1.83502e-141	0.950632	0.953	0.944	4.11577e-137	0	Rps24
2.67729e-141	-1.48021	0.046	0.481	6.0049e-137	0	Kmt2a
2.83267e-141	-1.28822	0.056	0.504	6.35339e-137	0	Zdhhc20
2.84979e-141	-1.48935	0.051	0.491	6.39178e-137	0	Epb41l2
3.86964e-141	-1.37564	0.059	0.507	8.67922e-137	0	Glg1
3.99181e-141	-1.26679	0.061	0.514	8.95324e-137	0	Spop
4.96956e-141	-0.995072	0.114	0.627	1.11462e-136	0	Rtn3
5.35718e-141	-0.935	0.091	0.58	1.20156e-136	0	Caprin1
1.82103e-140	-1.75856	0.037	0.456	4.0844e-136	0	Kdm6a
1.89024e-140	-2.25337	0.026	0.431	4.23962e-136	0	Nrf1
2.19087e-140	-0.889663	0.087	0.57	4.9139e-136	0	Ubap2l
2.69985e-140	-2.49623	0.026	0.431	6.0555e-136	0	Arhgef3
5.00925e-140	-2.0191	0.033	0.445	1.12353e-135	0	Tmem135
5.20643e-140	-2.06079	0.032	0.444	1.16775e-135	0	Cdon
5.63426e-140	-1.67576	0.035	0.453	1.26371e-135	0	Abcc5
6.15995e-140	-1.69265	0.035	0.452	1.38162e-135	0	Epc1
1.07461e-139	-1.76654	0.053	0.489	2.41025e-135	0	Flnb
1.21522e-139	-1.06422	0.119	0.631	2.72563e-135	0	Mat2a
1.42457e-139	-1.84196	0.037	0.456	3.19517e-135	0	Mdfic
2.88735e-139	-1.98388	0.023	0.422	6.47603e-135	0	Relch
2.93507e-139	-2.52175	0.024	0.424	6.58307e-135	0	Pacs1
3.21891e-139	-2.85534	0.015	0.401	7.21969e-135	0	4930402H24Rik
4.9592e-139	-1.37915	0.05	0.483	1.1123e-134	0	Klhl2
5.29079e-139	-2.75305	0.013	0.398	1.18667e-134	0	Numb
5.6058e-139	-2.18189	0.023	0.42	1.25732e-134	0	Ppp6r3
8.56054e-139	-1.1414	0.059	0.505	1.92004e-134	0	Tpp2
8.61716e-139	-1.90691	0.029	0.436	1.93274e-134	0	Rsf1
9.05269e-139	-1.63952	0.047	0.475	2.03043e-134	0	Herc4
9.0957e-139	-0.868517	0.074	0.538	2.04008e-134	0	Smarcc1
9.65667e-139	-1.14515	0.078	0.544	2.16589e-134	0	Ppfibp1
9.81245e-139	-1.12463	0.064	0.516	2.20084e-134	0	Usp3
1.02989e-138	-1.10854	0.092	0.573	2.30995e-134	0	Atrx
1.82655e-138	-1.10525	0.062	0.511	4.09676e-134	0	Ddx6
2.25377e-138	-2.63265	0.017	0.405	5.05497e-134	0	Ralgps1
2.29912e-138	-1.88316	0.028	0.432	5.15671e-134	0	Upf2
2.32242e-138	-1.52307	0.053	0.489	5.20896e-134	0	Slc7a1
2.95664e-138	-1.46131	0.049	0.48	6.63146e-134	0	Suz12
3.04904e-138	-1.30948	0.045	0.472	6.83869e-134	0	Arid2
3.11184e-138	-1.72427	0.042	0.463	6.97954e-134	0	Elf1
3.7034e-138	-1.07327	0.068	0.524	8.30636e-134	0	Ppp2r2a
5.04133e-138	-2.69236	0.015	0.401	1.13072e-133	0	Chd6
5.64779e-138	-2.60023	0.016	0.403	1.26674e-133	0	Pibf1
5.98222e-138	-1.10114	0.071	0.529	1.34175e-133	0	Abi1
7.09404e-138	-1.15605	0.056	0.495	1.59112e-133	0	Cdc73
7.44744e-138	-2.29732	0.016	0.403	1.67039e-133	0	Dis3l2
9.05129e-138	-1.2079	0.049	0.481	2.03011e-133	0	Tnpo3
1.10596e-137	-1.2958	0.055	0.493	2.48057e-133	0	Kcmf1
1.28183e-137	-1.6531	0.061	0.501	2.87502e-133	0	Cryl1
1.48593e-137	-1.68318	0.035	0.446	3.33278e-133	0	Ogdh
1.51862e-137	-3.02333	0.012	0.391	3.40612e-133	0	Rptor
1.70835e-137	-1.05497	0.071	0.528	3.83165e-133	0	Cnot1
3.03185e-137	-1.38088	0.044	0.466	6.80014e-133	0	Rps6kb1
3.07607e-137	-1.17467	0.058	0.499	6.89932e-133	0	Wasl
3.74093e-137	-1.97748	0.026	0.426	8.39053e-133	0	Ccnt2
6.24126e-137	-2.53445	0.019	0.407	1.39985e-132	0	Bcar3
8.20938e-137	-2.26864	0.021	0.412	1.84128e-132	0	Shroom2
8.87973e-137	-0.935562	0.103	0.597	1.99163e-132	0	Ktn1
1.15162e-136	-0.971697	0.076	0.538	2.58297e-132	0	Arglu1
1.21833e-136	-1.63694	0.042	0.46	2.73259e-132	0	Kat2b
1.24423e-136	-1.7094	0.04	0.457	2.79067e-132	0	Itpr1
1.30235e-136	-2.18379	0.023	0.417	2.92105e-132	0	Smurf2
1.48656e-136	-2.41066	0.018	0.405	3.33421e-132	0	Thada
1.6159e-136	-1.49826	0.044	0.464	3.62431e-132	0	Tcf4
3.72592e-136	-2.56462	0.02	0.407	8.35686e-132	0	Col4a6
3.78123e-136	-1.51068	0.06	0.498	8.48091e-132	0	Prkg2
4.02626e-136	-1.21496	0.059	0.498	9.0305e-132	0	Sbno1
4.7612e-136	-1.46127	0.076	0.53	1.06789e-131	0	Gpcpd1
5.14161e-136	0.903141	0.957	0.947	1.15321e-131	0	Ptma
7.28849e-136	-1.77283	0.045	0.463	1.63474e-131	0	Fyn
7.42984e-136	-1.11143	0.059	0.499	1.66644e-131	0	Mib1
8.42143e-136	-1.45163	0.04	0.454	1.88884e-131	0	Smc5
8.58497e-136	-1.0137	0.103	0.593	1.92552e-131	0	Slc38a2
2.24669e-135	-1.3351	0.054	0.486	5.03909e-131	0	Nckap1
3.87068e-135	-2.22132	0.021	0.409	8.68156e-131	0	Rlf
4.37384e-135	-2.60483	0.03	0.427	9.81009e-131	0	Myo5b
4.50057e-135	-1.19804	0.098	0.576	1.00943e-130	0	Mxi1
5.41824e-135	-1.72056	0.031	0.433	1.21526e-130	0	Xpo4
1.38532e-134	-1.41574	0.037	0.446	3.10714e-130	0	Qrich1
2.03106e-134	-1.53668	0.045	0.463	4.55546e-130	0	Phf20l1
4.09885e-134	-2.85476	0.016	0.394	9.19332e-130	0	Osbpl10
4.39596e-134	-2.36426	0.023	0.411	9.85969e-130	0	Pcnx2
6.45776e-134	-2.80591	0.017	0.396	1.44841e-129	0	Supt3
7.81769e-134	-0.731407	0.094	0.572	1.75343e-129	0	Pkn2
1.01544e-133	-2.16308	0.024	0.412	2.27753e-129	0	Lrch3
1.15948e-133	-1.12482	0.073	0.523	2.60059e-129	0	Pum2
1.26583e-133	-0.902649	0.078	0.535	2.83913e-129	0	Larp1
1.27666e-133	-1.24854	0.05	0.472	2.86342e-129	0	Akap9
1.72509e-133	-1.21535	0.057	0.487	3.86921e-129	0	Thrap3
2.44523e-133	-2.78291	0.014	0.387	5.4844e-129	0	Ralgapa2
3.11598e-133	-0.780557	0.119	0.618	6.98884e-129	0	Gphn
5.291e-133	-1.67685	0.064	0.497	1.18672e-128	0	Runx1
8.57715e-133	-1.1961	0.067	0.508	1.92377e-128	0	Ctnnd1
9.25311e-133	-1.53117	0.038	0.443	2.07538e-128	0	Rabl6
1.02078e-132	-3.29249	0.016	0.39	2.28951e-128	0	Stox2
1.40547e-132	-1.72491	0.039	0.443	3.15234e-128	0	Rps6ka3
1.74467e-132	-2.73024	0.015	0.389	3.91313e-128	0	Nr2c2
1.92465e-132	-1.27134	0.055	0.482	4.31679e-128	0	Rif1
2.93722e-132	-0.762101	0.091	0.562	6.58789e-128	0	Wdr26
3.46101e-132	-1.4464	0.045	0.459	7.7627e-128	0	Piwil2
5.43174e-132	-1.52886	0.04	0.445	1.21828e-127	0	Mtf2
6.1062e-132	-1.85931	0.024	0.41	1.36956e-127	0	Ctdspl
7.31817e-132	-3.04674	0.012	0.379	1.64139e-127	0	Gm20275
9.81801e-132	-0.906241	0.094	0.567	2.20208e-127	0	Cbx5
1.08556e-131	-2.05035	0.037	0.436	2.43481e-127	0	Bmper
1.19173e-131	-3.51038	0.014	0.383	2.67292e-127	0	Tsix
1.26034e-131	-2.63799	0.013	0.382	2.82681e-127	0	Eml5
1.31102e-131	-0.846881	0.074	0.524	2.94049e-127	0	Zfp207
1.79047e-131	-1.11174	0.061	0.492	4.01584e-127	0	Naa15
2.45677e-131	-2.35345	0.022	0.402	5.51029e-127	0	Dennd4c
4.20223e-131	-2.69306	0.022	0.4	9.42517e-127	0	Ahcyl2
4.42664e-131	-2.03766	0.02	0.397	9.92852e-127	0	Zfp266
4.67587e-131	-3.19002	0.012	0.377	1.04875e-126	0	Ntng2
4.81493e-131	-1.25158	0.06	0.488	1.07994e-126	0	Aatf
4.98619e-131	-1.99629	0.024	0.407	1.11835e-126	0	Ino80
7.29605e-131	-1.10201	0.089	0.55	1.63643e-126	0	Wls
1.41289e-130	-1.03679	0.071	0.513	3.16896e-126	0	Clint1
1.54285e-130	-1.37467	0.047	0.458	3.46047e-126	0	Cdk12
1.87877e-130	-1.51998	0.042	0.447	4.2139e-126	0	Smad2
1.97337e-130	-2.08092	0.021	0.399	4.42607e-126	0	Pex14
2.39552e-130	-1.08828	0.058	0.482	5.37292e-126	0	Ppp4r3b
3.2344e-130	-1.57964	0.039	0.439	7.25443e-126	0	Slmap
3.34089e-130	-3.52326	0.025	0.4	7.49329e-126	0	Alk
4.08631e-130	-2.64295	0.02	0.394	9.16519e-126	0	Fut8
4.23197e-130	-0.922471	0.064	0.498	9.49189e-126	0	Son
6.54057e-130	-1.00729	0.08	0.53	1.46698e-125	0	Nptn
6.66513e-130	-1.79963	0.025	0.407	1.49492e-125	0	Gon4l
8.87446e-130	-1.98995	0.021	0.397	1.99045e-125	0	Rnf216
1.28874e-129	-1.02328	0.063	0.494	2.89051e-125	0	Bptf
1.30867e-129	-1.76105	0.033	0.425	2.93522e-125	0	Creb3l2
1.83003e-129	-1.68829	0.037	0.432	4.10458e-125	0	Stk24
2.28818e-129	-1.99711	0.031	0.42	5.13216e-125	0	Hipk2
2.45146e-129	-2.39877	0.021	0.396	5.49839e-125	0	Spsb1
3.07319e-129	-2.06511	0.026	0.407	6.89286e-125	0	Dip2b
3.2289e-129	-2.62423	0.018	0.389	7.2421e-125	0	Farp1
3.56024e-129	-0.796174	0.116	0.604	7.98525e-125	0	Hnrnph1
4.11516e-129	-2.81292	0.012	0.375	9.22989e-125	0	Acvr2a
4.25748e-129	-1.88915	0.031	0.42	9.54909e-125	0	Crebrf
6.17813e-129	-0.995912	0.075	0.519	1.38569e-124	0	Picalm
6.52063e-129	-2.15786	0.02	0.394	1.46251e-124	0	Naa16
7.93709e-129	-1.56497	0.041	0.441	1.78021e-124	0	Rc3h1
7.95894e-129	-1.16542	0.068	0.502	1.78511e-124	0	Nmt2
8.24044e-129	-1.11887	0.059	0.483	1.84825e-124	0	Camta1
9.1795e-129	-2.02095	0.025	0.402	2.05887e-124	0	Fnbp4
9.29518e-129	-0.836945	0.124	0.622	2.08482e-124	0	Galnt1
1.0842e-128	-2.10411	0.022	0.396	2.43175e-124	0	Atp9b
1.3223e-128	-1.85267	0.027	0.409	2.9658e-124	0	Ppp2r5e
1.33468e-128	-2.19866	0.022	0.396	2.99355e-124	0	Vps13d
1.42445e-128	-1.99048	0.029	0.413	3.1949e-124	0	Wwtr1
1.62572e-128	-0.995721	0.053	0.468	3.64633e-124	0	Mprip
1.85756e-128	-1.58318	0.034	0.423	4.16633e-124	0	Setx
2.07823e-128	-1.47936	0.042	0.443	4.66125e-124	0	Cnot2
2.13213e-128	-2.50543	0.023	0.397	4.78215e-124	0	Arl15
2.17712e-128	-1.90911	0.027	0.408	4.88307e-124	0	Arhgap17
2.52832e-128	-1.3537	0.045	0.451	5.67077e-124	0	Tshz1
6.92488e-128	-1.07396	0.051	0.461	1.55318e-123	0	Larp4b
7.98038e-128	-2.59606	0.015	0.379	1.78992e-123	0	Zfc3h1
8.29812e-128	-2.3665	0.019	0.388	1.86119e-123	0	Slc10a7
1.10507e-127	-1.27632	0.048	0.453	2.47856e-123	0	Ccnl2
1.229e-127	-0.786358	0.088	0.544	2.75652e-123	0	Ctnna1
1.389e-127	-3.78742	0.009	0.362	3.11539e-123	0	Sox6
1.85298e-127	-2.01697	0.023	0.397	4.15604e-123	0	Xrn1
2.01174e-127	-2.10005	0.022	0.394	4.51213e-123	0	Slf2
2.1553e-127	-1.63904	0.029	0.411	4.83413e-123	0	Memo1
2.2708e-127	-4.97633	0.004	0.35	5.09318e-123	0	Lrrc4
2.77037e-127	-1.77214	0.028	0.407	6.21366e-123	0	Spats2
4.80489e-127	-1.06733	0.053	0.467	1.07769e-122	0	Cop1
5.45454e-127	-1.64109	0.063	0.482	1.2234e-122	0	Cdh11
5.73667e-127	-0.862658	0.111	0.592	1.28668e-122	0	Adam10
6.41233e-127	-1.65048	0.035	0.424	1.43822e-122	0	Sec24b
7.72175e-127	-1.7686	0.034	0.421	1.73191e-122	0	Smad3
9.62482e-127	-3.56897	0.011	0.365	2.15875e-122	0	Tmtc1
1.76366e-126	-1.97627	0.032	0.415	3.95571e-122	0	Pkia
1.9378e-126	-1.12801	0.062	0.484	4.3463e-122	0	Cemip2
2.7566e-126	1.05443	0.899	0.878	6.18279e-122	0	Rpl8
3.08339e-126	-0.935472	0.053	0.464	6.91573e-122	0	Nisch
3.12128e-126	-3.02872	0.013	0.37	7.00072e-122	0	Cdkal1
3.33008e-126	-1.07515	0.058	0.473	7.46903e-122	0	Hectd1
4.6572e-126	-1.02059	0.048	0.452	1.04456e-121	0	U2surp
5.15229e-126	-1.48661	0.034	0.421	1.15561e-121	0	Helz
5.17391e-126	-2.6699	0.015	0.373	1.16046e-121	0	Vgll4
6.63911e-126	-2.07046	0.024	0.396	1.48909e-121	0	Dpp8
7.13451e-126	-1.06124	0.061	0.481	1.6002e-121	0	Cab39
9.81752e-126	-1.52583	0.04	0.432	2.20197e-121	0	Abhd17b
9.8735e-126	-1.81529	0.029	0.407	2.21453e-121	0	Scaf8
1.1029e-125	-1.93067	0.026	0.401	2.47369e-121	0	Itgb8
1.7355e-125	-1.64935	0.028	0.404	3.89255e-121	0	Tnks
2.16002e-125	-1.45467	0.048	0.447	4.84471e-121	0	Cnot6l
2.21425e-125	-1.54189	0.061	0.474	4.96633e-121	0	Cdh2
2.29545e-125	-3.93335	0.01	0.358	5.14845e-121	0	Prkd1
3.02937e-125	-1.39919	0.044	0.44	6.79457e-121	0	Ep400
5.23777e-125	-0.940999	0.067	0.492	1.17478e-120	0	Sp3
5.43001e-125	-1.69354	0.037	0.423	1.2179e-120	0	Myo5a
5.66055e-125	-2.03235	0.027	0.4	1.26961e-120	0	Pdlim5
5.8104e-125	-1.97321	0.805	0.959	1.30321e-120	0	Malat1
6.39865e-125	-1.09453	0.053	0.461	1.43515e-120	0	March7
6.77456e-125	-1.84152	0.027	0.4	1.51947e-120	0	Tnrc6c
9.3344e-125	-1.15464	0.061	0.478	2.09361e-120	0	Ppp1r13b
1.87532e-124	-0.949202	0.075	0.506	4.20617e-120	0	Xpo1
1.92991e-124	-1.03139	0.053	0.462	4.3286e-120	0	Csnk1g3
2.01392e-124	-1.43618	0.042	0.433	4.51701e-120	0	Elf2
2.34522e-124	-0.750107	0.089	0.538	5.26009e-120	0	Ppp4r2
2.46967e-124	-1.1254	0.059	0.471	5.53921e-120	0	Bmp2k
2.49463e-124	-0.565636	0.115	0.599	5.5952e-120	0	Luc7l3
3.13341e-124	-1.49543	0.039	0.426	7.02793e-120	0	Tulp4
3.21214e-124	-1.02826	0.064	0.483	7.2045e-120	0	Myef2
7.49694e-124	-1.11154	0.058	0.468	1.68149e-119	0	Ptprs
7.64163e-124	-2.17559	0.027	0.397	1.71394e-119	0	Fgfr2
8.51492e-124	-1.73849	0.034	0.413	1.90981e-119	0	Dock11
1.0256e-123	-0.726823	0.091	0.544	2.30033e-119	0	Ddx17
1.07454e-123	-0.764499	0.103	0.569	2.41009e-119	0	Suclg2
1.17662e-123	0.953247	0.93	0.911	2.63904e-119	0	Rplp0
1.25073e-123	-1.48893	0.071	0.49	2.80525e-119	0	Add3
1.78828e-123	-1.59996	0.037	0.421	4.01094e-119	0	Sh2d4a
1.90665e-123	-1.92442	0.033	0.409	4.27643e-119	0	Tbl1xr1
2.08258e-123	-0.980905	0.061	0.475	4.67102e-119	0	Agfg1
2.24134e-123	-1.30121	0.056	0.463	5.0271e-119	0	Atp6v1h
2.55116e-123	-2.51034	0.023	0.384	5.722e-119	0	Fryl
2.84148e-123	-1.23039	0.045	0.438	6.37314e-119	0	Lamc1
3.72289e-123	-1.32381	0.041	0.428	8.35006e-119	0	Akap11
3.79425e-123	-1.2614	0.043	0.434	8.51012e-119	0	Mier1
3.83502e-123	-1.04919	0.053	0.457	8.60157e-119	0	Oga
4.40637e-123	-0.991781	0.057	0.466	9.88304e-119	0	Trim35
4.57348e-123	-1.85383	0.024	0.39	1.02579e-118	0	Spopl
4.84685e-123	-0.906606	0.059	0.471	1.0871e-118	0	Csnk2a1
6.92007e-123	-1.32852	0.041	0.429	1.5521e-118	0	Exoc5
7.00408e-123	-1.85575	0.026	0.392	1.57094e-118	0	4932438A13Rik
9.35131e-123	-2.30564	0.021	0.382	2.0974e-118	0	Fbxo11
1.05076e-122	-0.672773	0.083	0.523	2.35676e-118	0	Cul3
1.2662e-122	-4.2921	0.01	0.353	2.83997e-118	0	Sox5
1.28543e-122	-0.944308	0.092	0.537	2.88309e-118	0	Rhou
1.40371e-122	-0.659259	0.158	0.679	3.14839e-118	0	Ptp4a2
1.59139e-122	-1.63296	0.04	0.424	3.56934e-118	0	Clk1
2.00782e-122	-2.10842	0.024	0.387	4.50335e-118	0	Hmbox1
2.27196e-122	-1.65173	0.031	0.404	5.09578e-118	0	Sil1
2.52184e-122	-2.9047	0.015	0.365	5.65623e-118	0	Stard13
2.80186e-122	-2.01446	0.023	0.386	6.2843e-118	0	Spred2
3.24289e-122	-1.95325	0.027	0.395	7.27349e-118	0	Sbf2
3.38858e-122	-1.93163	0.026	0.391	7.60025e-118	0	Mpp5
3.46078e-122	-1.79485	0.031	0.402	7.76218e-118	0	Kif21a
3.66059e-122	-1.62495	0.032	0.406	8.21035e-118	0	Usp37
3.78083e-122	-1.65024	0.039	0.42	8.48003e-118	0	Ptk2b
3.90528e-122	-2.88063	0.015	0.366	8.75915e-118	0	Meis1
5.85974e-122	-0.968502	0.067	0.484	1.31428e-117	0	Arid1a
6.66476e-122	-2.35431	0.02	0.377	1.49484e-117	0	Nedd4l
1.07104e-121	-1.14648	0.056	0.458	2.40224e-117	0	Acsl4
1.34202e-121	-1.30857	0.052	0.449	3.01001e-117	0	Fndc3a
2.39849e-121	-1.98269	0.028	0.393	5.37958e-117	0	Trappc8
2.46449e-121	-1.63193	0.034	0.408	5.52762e-117	0	Kdm3a
2.80365e-121	-2.20181	0.02	0.374	6.28831e-117	0	Kdm5c
3.2118e-121	-1.48704	0.043	0.429	7.20374e-117	0	Ptpn12
3.8995e-121	-0.679859	0.173	0.711	8.74619e-117	0	Srrm2
3.90537e-121	-3.00124	0.011	0.354	8.75936e-117	0	Apbb2
4.09986e-121	-1.93223	0.021	0.378	9.19557e-117	0	Fam168a
4.15168e-121	-1.67113	0.059	0.459	9.3118e-117	0	Gm26917
4.15312e-121	-1.26799	0.042	0.428	9.31503e-117	0	Prrc2b
4.27285e-121	-0.722207	0.112	0.579	9.58358e-117	0	Cd2ap
4.32377e-121	-2.10213	0.034	0.407	9.69778e-117	0	Ar
5.71913e-121	-2.49973	0.015	0.362	1.28274e-116	0	Kansl1l
6.61802e-121	-1.69025	0.031	0.401	1.48436e-116	0	Tjp2
8.42993e-121	0.913843	0.945	0.926	1.89075e-116	0	Rps2
8.44901e-121	-1.72529	0.037	0.412	1.89503e-116	0	Stim1
1.57813e-120	-0.703364	0.073	0.497	3.53959e-116	0	Gtf2i
1.79629e-120	-2.60725	0.015	0.362	4.02889e-116	0	Nhlrc2
2.57359e-120	-0.888643	0.061	0.469	5.7723e-116	0	Cpsf6
3.27087e-120	-2.24706	0.02	0.372	7.33623e-116	0	Htt
3.30091e-120	-0.928297	0.075	0.497	7.40361e-116	0	Slk
3.39656e-120	-0.992518	0.152	0.654	7.61815e-116	0	Ildr2
3.44729e-120	-3.10549	0.022	0.375	7.73192e-116	0	Ppp2r2b
3.66546e-120	0.85153	0.949	0.934	8.22127e-116	0	Rpsa
4.59802e-120	-1.9906	0.023	0.38	1.03129e-115	0	Agps
4.69637e-120	-0.733103	0.091	0.532	1.05335e-115	0	Ube2d2a
4.88005e-120	-1.56714	0.042	0.425	1.09455e-115	0	Nsd2
5.16309e-120	-1.44967	0.042	0.422	1.15803e-115	0	Ammecr1
6.3184e-120	-0.697741	0.068	0.484	1.41715e-115	0	Zranb2
9.88809e-120	-1.58538	0.035	0.406	2.2178e-115	0	Wdfy3
1.17935e-119	-1.10484	0.059	0.46	2.64517e-115	0	Atf7ip
1.26137e-119	-2.4549	0.014	0.357	2.82913e-115	0	Scaper
1.55283e-119	-1.80522	0.029	0.393	3.48283e-115	0	Epb41
1.84692e-119	-3.12989	0.014	0.355	4.14246e-115	0	Gtdc1
1.85044e-119	-2.07397	0.022	0.376	4.15036e-115	0	Pawr
2.00582e-119	-1.92486	0.027	0.388	4.49885e-115	0	Igf2r
2.16001e-119	-1.64223	0.031	0.396	4.84468e-115	0	Abi2
2.20841e-119	-0.81348	0.061	0.467	4.95324e-115	0	Appbp2
2.30298e-119	1.13249	0.861	0.855	5.16535e-115	0	Rpl27
2.33246e-119	-3.09678	0.011	0.349	5.23147e-115	0	AW554918
2.62694e-119	-3.00129	0.012	0.352	5.89197e-115	0	E130308A19Rik
3.4064e-119	-1.93297	0.026	0.384	7.6402e-115	0	Pias2
4.30676e-119	-2.17212	0.026	0.383	9.65964e-115	0	Tex14
6.40737e-119	-0.617965	0.113	0.578	1.43711e-114	0	Slc38a1
6.67466e-119	-1.12607	0.05	0.439	1.49706e-114	0	Zzz3
7.61196e-119	-0.641986	0.103	0.558	1.70729e-114	0	Cul1
8.96599e-119	-0.92462	0.055	0.451	2.01098e-114	0	Sf3b3
1.08079e-118	-1.21986	0.046	0.43	2.4241e-114	0	Pja2
1.36047e-118	-0.522128	0.143	0.645	3.0514e-114	0	Sfpq
1.50621e-118	-1.67288	0.027	0.386	3.37827e-114	0	Rassf8
3.07448e-118	-1.96271	0.026	0.383	6.89575e-114	0	Lrrc8d
3.10571e-118	-2.51512	0.016	0.359	6.96579e-114	0	Usp54
3.58495e-118	-0.624998	0.089	0.524	8.04069e-114	0	Scaf11
4.33883e-118	-1.6963	0.029	0.388	9.73157e-114	0	Wdr70
4.37469e-118	-2.17482	0.026	0.381	9.81199e-114	0	Garnl3
4.6465e-118	-2.67276	0.013	0.352	1.04216e-113	0	Fbxl20
4.83736e-118	-1.7083	0.028	0.387	1.08497e-113	0	Vkorc1l1
6.11414e-118	-2.09748	0.018	0.364	1.37134e-113	0	Atad2b
7.1658e-118	-0.804418	0.061	0.462	1.60722e-113	0	Ptpra
7.38606e-118	-1.91521	0.028	0.385	1.65662e-113	0	Dyrk1a
8.02585e-118	-0.589234	0.123	0.597	1.80012e-113	0	Hnrnpm
8.24509e-118	-1.0074	0.057	0.453	1.84929e-113	0	Dync1i2
9.13818e-118	-1.69382	0.026	0.38	2.0496e-113	0	Chd8
1.04833e-117	-1.34503	0.046	0.428	2.35131e-113	0	Ckap5
1.09359e-117	-2.49883	0.013	0.351	2.45282e-113	0	Kdm4c
1.13182e-117	1.08616	0.876	0.871	2.53857e-113	0	Eef1b2
1.26174e-117	-1.41278	0.042	0.417	2.82995e-113	0	Rgl1
1.30733e-117	-2.59256	0.018	0.361	2.93222e-113	0	Dennd4a
1.71781e-117	-1.42742	0.038	0.409	3.85287e-113	0	Mapk14
2.10217e-117	-0.860811	0.059	0.456	4.71496e-113	0	Luc7l
2.54521e-117	-1.26712	0.039	0.411	5.70865e-113	0	Hook3
2.6277e-117	-2.15905	0.019	0.365	5.89367e-113	0	Rai1
2.76931e-117	-2.40444	0.017	0.358	6.21128e-113	0	Mdm4
2.80304e-117	-3.34032	0.018	0.36	6.28693e-113	0	Adgrl3
3.52614e-117	-0.8035	0.066	0.472	7.90878e-113	0	Usp9x
3.53466e-117	-0.57336	0.098	0.545	7.92788e-113	0	Rsrc2
3.75207e-117	-1.341	0.033	0.397	8.41552e-113	0	Ccnt1
4.57767e-117	-2.25335	0.02	0.366	1.02673e-112	0	Etnk1
6.075e-117	-0.756649	0.188	0.721	1.36256e-112	0	Papola
6.62494e-117	-1.45081	0.031	0.391	1.48591e-112	0	Gtf2f2
7.34768e-117	-1.88018	0.009	0.339	1.64801e-112	0	Nos1ap
7.68614e-117	-2.2283	0.023	0.371	1.72392e-112	0	Nxn
8.08118e-117	-1.08629	0.052	0.439	1.81253e-112	0	Stx8
8.22371e-117	-0.507481	0.111	0.573	1.8445e-112	0	Xrn2
9.8295e-117	-1.36026	0.039	0.41	2.20466e-112	0	Usp15
1.12811e-116	-1.93632	0.026	0.38	2.53024e-112	0	Herc6
1.13271e-116	-2.31093	0.025	0.375	2.54054e-112	0	Iqsec1
1.19686e-116	-0.604464	0.078	0.499	2.68443e-112	0	Copa
1.30935e-116	-1.08861	0.042	0.416	2.93675e-112	0	Tcerg1
1.31185e-116	-1.5498	0.042	0.414	2.94235e-112	0	Peli1
1.95864e-116	-1.61269	0.033	0.395	4.39304e-112	0	Cask
2.19986e-116	-1.28116	0.034	0.397	4.93406e-112	0	Col4a5
2.27821e-116	-1.59473	0.032	0.392	5.1098e-112	0	Cep170
2.55676e-116	-0.767243	0.07	0.478	5.73457e-112	0	Rbbp4
2.81619e-116	-0.638169	0.085	0.511	6.31644e-112	0	Rab10
2.8907e-116	-1.837	0.034	0.397	6.48356e-112	0	Cmip
4.005e-116	-1.37726	0.028	0.383	8.98281e-112	0	Ylpm1
4.80252e-116	-1.31726	0.037	0.403	1.07716e-111	0	Usp24
5.28189e-116	-0.916185	0.07	0.475	1.18468e-111	0	Taf1d
7.09401e-116	-3.08555	0.01	0.338	1.59111e-111	0	Garem1
8.23564e-116	-2.31274	0.016	0.354	1.84717e-111	0	Cbfa2t2
1.77876e-115	1.0562	0.877	0.877	3.98957e-111	0	Fau
2.41845e-115	-0.892414	0.087	0.512	5.42435e-111	0	Rras2
2.57692e-115	-1.61836	0.026	0.375	5.77977e-111	0	Brwd1
3.08907e-115	-1.86239	0.022	0.367	6.92847e-111	0	Sfswap
3.148e-115	-1.14155	0.044	0.417	7.06064e-111	0	Add1
3.15035e-115	-0.534998	0.119	0.581	7.06592e-111	0	Ewsr1
3.57285e-115	-3.4955	0.008	0.333	8.01354e-111	0	Gm16599
3.75326e-115	-2.43081	0.016	0.352	8.41818e-111	0	Umad1
4.33791e-115	-0.70841	0.1	0.542	9.7295e-111	0	Rrbp1
5.04939e-115	-1.56348	0.035	0.397	1.13253e-110	0	Prdm2
5.99816e-115	-1.68794	0.028	0.38	1.34533e-110	0	Tent4b
8.74672e-115	-2.56873	0.024	0.368	1.9618e-110	0	Gab2
1.17561e-114	-1.86115	0.07	0.462	2.63677e-110	0	Mbnl1
1.27337e-114	-1.97445	0.021	0.363	2.85604e-110	0	Snx24
1.27818e-114	-1.16005	0.07	0.471	2.86683e-110	0	Pam
1.33061e-114	-2.41316	0.015	0.349	2.98442e-110	0	Mical3
1.50266e-114	-2.40338	0.016	0.35	3.37032e-110	0	Kif13b
1.87457e-114	-0.801989	0.055	0.442	4.20447e-110	0	Sf1
2.01157e-114	-1.84248	0.026	0.375	4.51175e-110	0	Nck2
2.02187e-114	-0.798868	0.07	0.476	4.53484e-110	0	Rb1cc1
2.49603e-114	-3.26653	0.009	0.333	5.59835e-110	0	Scmh1
2.94104e-114	-2.37455	0.017	0.352	6.59646e-110	0	Tanc2
3.27821e-114	-2.84291	0.018	0.353	7.3527e-110	0	Ppm1e
3.99398e-114	-0.652698	0.094	0.526	8.9581e-110	0	B4galt6
4.53808e-114	-2.56146	0.012	0.341	1.01785e-109	0	Msantd2
4.78849e-114	-2.13943	0.025	0.37	1.07401e-109	0	Tec
4.89883e-114	-1.21852	0.058	0.445	1.09876e-109	0	Ezh2
6.07459e-114	-2.4964	0.014	0.344	1.36247e-109	0	Tom1l2
6.16908e-114	-1.81035	0.026	0.372	1.38366e-109	0	Btrc
7.35583e-114	-1.53129	0.033	0.389	1.64984e-109	0	Shoc2
1.03549e-113	-1.05123	0.059	0.448	2.32249e-109	0	Arhgap29
1.45069e-113	-1.19574	0.048	0.423	3.25376e-109	0	Nek7
2.05881e-113	-1.06829	0.043	0.413	4.6177e-109	0	Ddx10
2.15641e-113	-1.23432	0.035	0.394	4.83662e-109	0	Mga
2.20492e-113	-2.03956	0.024	0.367	4.94541e-109	0	Prim2
2.27968e-113	-1.56644	0.036	0.394	5.11309e-109	0	Tgfbr1
2.34659e-113	-1.65947	0.028	0.375	5.26317e-109	0	Creb1
2.63881e-113	-2.336	0.014	0.343	5.9186e-109	0	Disp1
3.13181e-113	-1.60198	0.029	0.378	7.02433e-109	0	Smg7
3.49323e-113	-1.61051	0.034	0.388	7.83498e-109	0	Ino80d
4.8455e-113	-1.91904	0.022	0.361	1.0868e-108	0	Clasp1
5.23019e-113	-0.74243	0.075	0.48	1.17308e-108	0	Fam120a
6.1717e-113	-1.49674	0.028	0.375	1.38425e-108	0	Zmynd11
6.63903e-113	-1.47177	0.042	0.406	1.48907e-108	0	Ccdc88a
8.22781e-113	-1.06304	0.047	0.418	1.84541e-108	0	Sh3bp5
9.50113e-113	-1.74533	0.025	0.368	2.13101e-108	0	Stx5a
1.07884e-112	1.93688	0.619	0.37	2.41974e-108	0	Saa3
1.14278e-112	-0.689981	0.079	0.489	2.56315e-108	0	Nab1
1.37613e-112	-1.72895	0.028	0.374	3.08651e-108	0	Mtcl1
1.538e-112	-1.38406	0.037	0.396	3.44958e-108	0	Fam234a
1.60002e-112	-1.30587	0.034	0.389	3.58867e-108	0	Ube4b
1.82614e-112	-2.84362	0.01	0.332	4.09585e-108	0	Arhgap42
3.2714e-112	-1.59264	0.029	0.377	7.33743e-108	0	Map2k4
3.40522e-112	0.983989	0.895	0.895	7.63758e-108	0	Rpl18a
3.76856e-112	-1.2458	0.04	0.401	8.4525e-108	0	Gatad2a
4.05061e-112	-0.748283	0.089	0.509	9.08511e-108	0	Rnf213
4.53075e-112	-2.21851	0.023	0.362	1.0162e-107	0	Fnbp1
4.58344e-112	-1.93437	0.02	0.354	1.02802e-107	0	Mapk8
5.23818e-112	-1.86037	0.026	0.367	1.17487e-107	0	Elp4
6.18571e-112	-3.30149	0.009	0.327	1.38739e-107	0	Dock3
6.44473e-112	-0.826151	0.065	0.457	1.44549e-107	0	Tcf25
8.02652e-112	-1.73217	0.028	0.372	1.80027e-107	0	Plekhh2
8.42928e-112	-3.09292	0.01	0.33	1.8906e-107	0	Mir100hg
9.03862e-112	-0.779508	0.064	0.456	2.02727e-107	0	Mapk1
1.44378e-111	-1.37123	0.034	0.387	3.23825e-107	0	Ap2b1
1.5469e-111	-0.757289	0.059	0.445	3.46954e-107	0	Atl3
1.57505e-111	-1.67551	0.032	0.382	3.53267e-107	0	Eml4
1.65968e-111	-0.758794	0.07	0.465	3.72249e-107	0	Smchd1
1.79461e-111	-1.44132	0.03	0.377	4.02513e-107	0	Phf12
1.88923e-111	-0.901219	0.053	0.428	4.23736e-107	0	Smarca4
2.32968e-111	-0.914485	0.05	0.422	5.22523e-107	0	Fip1l1
2.58663e-111	-0.784894	0.064	0.453	5.80156e-107	0	Baz1b
2.84358e-111	-1.65594	0.027	0.37	6.37786e-107	0	Ncoa6
3.43741e-111	-2.5578	0.017	0.344	7.70978e-107	0	Mllt3
3.46517e-111	-0.756166	0.067	0.462	7.77202e-107	0	Anapc1
5.3872e-111	-2.05304	0.021	0.355	1.2083e-106	0	Cdk19
5.92686e-111	-0.734099	0.086	0.501	1.32934e-106	0	Ube2k
6.27768e-111	-2.185	0.017	0.344	1.40802e-106	0	Ctdspl2
6.28254e-111	-1.49423	0.029	0.373	1.40911e-106	0	Usp47
6.7911e-111	-0.741999	0.082	0.491	1.52317e-106	0	Psmd14
6.85728e-111	-2.56328	0.012	0.333	1.53802e-106	0	Mast2
1.03809e-110	-0.875068	0.068	0.46	2.32834e-106	0	Capza1
1.54793e-110	-1.91588	0.021	0.354	3.47185e-106	0	Mnat1
1.64439e-110	-2.11867	0.018	0.345	3.6882e-106	0	Slc25a13
1.8386e-110	-1.3431	0.031	0.378	4.1238e-106	0	Mtif2
2.00604e-110	-2.31812	0.017	0.343	4.49934e-106	0	Chd9
2.40579e-110	-2.27166	0.014	0.336	5.39596e-106	0	Gpatch2
2.81291e-110	-1.05308	0.046	0.411	6.30907e-106	0	Ssbp3
3.4576e-110	-0.679506	0.07	0.464	7.75506e-106	0	Ythdc1
3.54931e-110	-0.984636	0.06	0.441	7.96076e-106	0	Cox16
3.66952e-110	-1.10626	0.06	0.442	8.23037e-106	0	B4galt5
4.71578e-110	-1.83257	0.024	0.36	1.0577e-105	0	Sos2
6.95034e-110	-0.977867	0.062	0.445	1.55889e-105	0	Eps15
9.88046e-110	-1.85901	0.02	0.349	2.21609e-105	0	Erc1
1.14407e-109	-1.90514	0.021	0.352	2.56603e-105	0	Dnmt3a
1.27722e-109	-1.07502	0.042	0.401	2.86468e-105	0	Ppp4r3a
1.32166e-109	-2.0567	0.018	0.345	2.96436e-105	0	Frs2
1.53749e-109	-1.99767	0.023	0.354	3.44845e-105	0	Cdk6
1.67784e-109	-1.84825	0.022	0.353	3.76323e-105	0	Zfp652
1.70935e-109	-0.662793	0.157	0.644	3.83391e-105	0	Rtn4
1.7094e-109	-0.975398	0.061	0.44	3.83401e-105	0	Clic4
2.12739e-109	-1.64086	0.031	0.373	4.77153e-105	0	Wsb1
2.26926e-109	-1.46356	0.034	0.38	5.08973e-105	0	Usp48
2.80642e-109	-3.01515	0.012	0.329	6.29451e-105	0	Sik2
3.06746e-109	-2.20677	0.018	0.342	6.88e-105	0	Sdccag8
3.07948e-109	-1.61052	0.031	0.373	6.90697e-105	0	Cwf19l2
3.42841e-109	-1.56282	0.024	0.358	7.68958e-105	0	Ccser2
4.59104e-109	-1.72896	0.024	0.357	1.02972e-104	0	Tmem245
5.64468e-109	-1.20682	0.05	0.415	1.26604e-104	0	Camkk2
7.14296e-109	-0.96335	0.044	0.404	1.6021e-104	0	Itgav
7.18924e-109	-2.25463	0.021	0.35	1.61248e-104	0	Runx1t1
8.65562e-109	-0.883507	0.047	0.41	1.94137e-104	0	Gpbp1
9.79966e-109	-2.99578	0.015	0.335	2.19797e-104	0	Rbms3
1.08609e-108	-1.60773	0.023	0.355	2.43599e-104	0	Rprd1a
1.33636e-108	-2.93397	0.01	0.321	2.99732e-104	0	Tmlhe
1.35154e-108	-1.05171	0.042	0.398	3.03136e-104	0	Adnp
1.36672e-108	-2.52084	0.014	0.332	3.06541e-104	0	Atxn7l1
1.84539e-108	-1.58211	0.027	0.363	4.13903e-104	0	Map2k1
1.91156e-108	-1.66638	0.028	0.365	4.28743e-104	0	Cdc14a
2.13136e-108	-1.83849	0.022	0.351	4.78043e-104	0	Igdcc4
2.26941e-108	-2.06507	0.018	0.342	5.09007e-104	0	Zzef1
2.36412e-108	-2.96054	0.015	0.332	5.30249e-104	0	Akt3
2.4377e-108	-1.65707	0.026	0.359	5.46752e-104	0	Asb3
2.49767e-108	-1.52845	0.029	0.368	5.60202e-104	0	Trim33
2.76203e-108	0.905996	0.907	0.893	6.19495e-104	0	Rps4x
2.99746e-108	-1.89192	0.024	0.355	6.72301e-104	0	Ano1
3.07221e-108	-1.02389	0.041	0.394	6.89067e-104	0	Desi2
3.23016e-108	-1.25302	0.038	0.387	7.24493e-104	0	Ddi2
3.5043e-108	-2.14176	0.018	0.341	7.8598e-104	0	Tasp1
6.30926e-108	-0.95209	0.067	0.451	1.4151e-103	0	Ptbp3
6.53854e-108	-0.77644	0.052	0.419	1.46653e-103	0	Mettl16
7.44672e-108	-1.46454	0.032	0.374	1.67022e-103	0	Apc
9.71633e-108	-1.34725	0.031	0.37	2.17928e-103	0	Ube2w
9.78792e-108	-1.44622	0.03	0.368	2.19533e-103	0	Raf1
1.27585e-107	-1.20216	0.04	0.391	2.86161e-103	0	Ddx50
1.2905e-107	-2.47875	0.012	0.326	2.89445e-103	0	Armh3
1.29867e-107	-1.11083	0.042	0.396	2.91279e-103	0	Lonp2
1.43652e-107	-2.29124	0.015	0.333	3.22198e-103	0	Eya3
1.45477e-107	-1.34313	0.026	0.359	3.26291e-103	0	Rab3gap1
1.52872e-107	-2.31134	0.015	0.333	3.42876e-103	0	Usp6nl
1.54117e-107	-1.83576	0.026	0.358	3.45669e-103	0	Rngtt
1.91938e-107	-0.452984	0.078	0.475	4.30499e-103	0	Yme1l1
2.07085e-107	-1.97963	0.018	0.338	4.64471e-103	0	Rev1
2.38055e-107	-0.520956	0.083	0.484	5.33934e-103	0	Psmd11
2.63732e-107	-0.838979	0.133	0.581	5.91525e-103	0	Map1b
2.65469e-107	-1.10612	0.045	0.403	5.9542e-103	0	Rbbp8
2.72559e-107	-1.33152	0.034	0.375	6.11322e-103	0	Ap1g1
2.86181e-107	-0.696838	0.083	0.486	6.41876e-103	0	Pdcd4
2.91234e-107	-2.74983	0.012	0.323	6.53208e-103	0	Rnf43
3.10346e-107	-1.2288	0.034	0.376	6.96075e-103	0	Aff1
3.12418e-107	-2.29911	0.017	0.336	7.00722e-103	0	Zeb1
3.58899e-107	-1.60363	0.031	0.368	8.04975e-103	0	Mgmt
4.06941e-107	-2.48326	0.014	0.328	9.12727e-103	0	Crtc3
4.19353e-107	-0.978329	0.049	0.41	9.40566e-103	0	Hnrnpl
4.27043e-107	-2.25226	0.015	0.332	9.57815e-103	0	Kmt5b
5.15452e-107	-4.05053	0.007	0.312	1.15611e-102	0	A330015K06Rik
5.83133e-107	-2.05478	0.016	0.333	1.30791e-102	0	Arhgap23
5.90623e-107	-2.35475	0.016	0.333	1.32471e-102	0	Atg10
7.33828e-107	-0.526968	0.096	0.513	1.6459e-102	0	Skap2
7.35662e-107	-1.97356	0.02	0.342	1.65002e-102	0	Foxj3
8.30383e-107	-1.60832	0.027	0.359	1.86247e-102	0	Cep295
8.30472e-107	0.828985	0.933	0.925	1.86267e-102	0	Rps12
8.85765e-107	-2.15644	0.018	0.337	1.98668e-102	0	St7
1.0182e-106	-2.80939	0.012	0.323	2.28373e-102	0	Sh3rf1
1.03135e-106	-0.882947	0.061	0.436	2.31322e-102	0	Tnpo1
1.10067e-106	-1.98893	0.024	0.351	2.46869e-102	0	Dock1
1.21934e-106	-2.72176	0.016	0.332	2.73486e-102	0	Parp8
1.30343e-106	-1.90158	0.021	0.345	2.92347e-102	0	Klhdc10
1.33835e-106	-2.16682	0.023	0.349	3.00179e-102	0	Lrch1
1.73473e-106	-0.968642	0.1	0.513	3.89083e-102	0	Dab2
2.07247e-106	-1.10213	0.042	0.393	4.64834e-102	0	Stk26
2.13163e-106	-2.14455	0.022	0.345	4.78103e-102	0	Phldb2
2.34727e-106	-2.81711	0.01	0.318	5.2647e-102	0	Nova1
2.36942e-106	-3.07807	0.01	0.316	5.31438e-102	0	Tpk1
2.38192e-106	-1.96193	0.015	0.33	5.3424e-102	0	Yeats2
2.70793e-106	-1.09091	0.044	0.396	6.07363e-102	0	March6
2.94219e-106	-0.684863	0.068	0.452	6.59904e-102	0	Ccar1
3.62288e-106	-2.93005	0.01	0.317	8.12575e-102	0	Fbxo42
3.65331e-106	-0.461401	0.133	0.593	8.194e-102	0	Rsrp1
3.66018e-106	-1.33205	0.031	0.368	8.20941e-102	0	Kat6a
3.70423e-106	-2.06497	0.016	0.331	8.30821e-102	0	Arnt
3.83237e-106	0.839274	0.932	0.916	8.59562e-102	0	Rpl32
3.84844e-106	-1.84461	0.019	0.339	8.63168e-102	0	Dcaf1
4.04158e-106	-2.99718	0.01	0.317	9.06487e-102	0	Otud7b
4.17256e-106	-2.31912	0.022	0.344	9.35864e-102	0	Prkce
4.43911e-106	-1.42701	0.031	0.365	9.95649e-102	0	Dhx9
4.48814e-106	-1.41174	0.032	0.37	1.00665e-101	0	Rsbn1l
4.80266e-106	-1.89805	0.025	0.351	1.07719e-101	0	Rsrc1
4.82976e-106	-1.0622	0.043	0.395	1.08327e-101	0	Laptm4b
4.88914e-106	-2.82625	0.01	0.315	1.09658e-101	0	R3hcc1l
6.8434e-106	-1.30996	0.042	0.391	1.53491e-101	0	Nfatc3
7.25492e-106	-2.23734	0.053	0.404	1.62721e-101	0	Diaph3
9.46711e-106	-1.04363	0.049	0.407	2.12338e-101	0	Lima1
1.53242e-105	-2.19088	0.015	0.328	3.43706e-101	0	Pcca
1.89097e-105	1.50897	0.772	0.766	4.24125e-101	0	AY036118
2.20387e-105	-0.804513	0.061	0.432	4.94306e-101	0	Zfand6
2.23755e-105	-3.18315	0.009	0.312	5.01861e-101	0	Ago3
2.42099e-105	-1.74277	0.039	0.38	5.43003e-101	0	Smpd3
2.73017e-105	-1.28435	0.031	0.365	6.12351e-101	0	Supt20
3.32474e-105	-1.11217	0.039	0.382	7.45707e-101	0	Ubap2
4.25738e-105	-0.903724	0.053	0.414	9.54887e-101	0	Riok3
4.70513e-105	-2.09126	0.019	0.336	1.05531e-100	0	Cdk17
5.04137e-105	-2.08629	0.018	0.333	1.13073e-100	0	Slc9a1
6.30788e-105	-3.10875	0.009	0.31	1.41479e-100	0	Focad
6.48878e-105	-1.81991	0.022	0.343	1.45537e-100	0	Dgkd
7.73683e-105	-2.93879	0.009	0.311	1.73529e-100	0	Ftx
8.67217e-105	-0.917851	0.043	0.392	1.94508e-100	0	Dcaf8
9.8775e-105	-1.82272	0.027	0.354	2.21542e-100	0	Ankrd12
1.50775e-104	-2.12305	0.03	0.359	3.38173e-100	0	1700025G04Rik
1.6314e-104	-1.82061	0.031	0.36	3.65906e-100	0	Hip1
1.74281e-104	-2.80327	0.01	0.312	3.90896e-100	0	Sec61a2
1.90485e-104	-3.30222	0.008	0.307	4.2724e-100	0	BC052040
2.05577e-104	-2.1682	0.018	0.331	4.61089e-100	0	Gtf3c2
2.21927e-104	-1.54235	0.023	0.345	4.9776e-100	0	Col4a3bp
2.71815e-104	-2.24659	0.019	0.333	6.09654e-100	0	Hjurp
2.81247e-104	-2.09388	0.037	0.372	6.3081e-100	0	Ankrd44
3.30181e-104	-0.824212	0.057	0.421	7.40563e-100	0	Dync1h1
3.63563e-104	-3.68899	0.007	0.305	8.15435e-100	0	E2f3
4.04326e-104	-1.17027	0.045	0.394	9.06864e-100	0	Map3k1
5.04788e-104	-2.36347	0.019	0.333	1.13219e-99	0	Pola1
5.44625e-104	-1.77589	0.023	0.344	1.22154e-99	0	Mpdz
5.75831e-104	-1.45599	0.045	0.391	1.29153e-99	0	Nfkb1
5.78764e-104	-1.58723	0.022	0.341	1.29811e-99	0	Mdn1
6.93245e-104	-1.23897	0.027	0.352	1.55488e-99	0	Arih2
7.08298e-104	-0.647576	0.051	0.409	1.58864e-99	0	Crk
7.90013e-104	-0.509291	0.08	0.472	1.77192e-99	0	Rbm28
8.14363e-104	-0.411765	0.092	0.498	1.82654e-99	0	Khdrbs1
8.17811e-104	-0.744719	0.056	0.417	1.83427e-99	0	Rad23b
9.83096e-104	-0.930347	0.067	0.441	2.20499e-99	0	Cpne8
1.04663e-103	-1.03461	0.042	0.387	2.34749e-99	0	Pacsin2
1.12922e-103	-2.47664	0.023	0.341	2.53273e-99	0	Slc8a1
1.2676e-103	-0.615025	0.067	0.441	2.8431e-99	0	Dhx15
1.3579e-103	-1.80191	0.025	0.346	3.04563e-99	0	Kiz
1.46244e-103	-1.0863	0.033	0.366	3.2801e-99	0	Virma
1.72787e-103	-1.52269	0.028	0.353	3.87543e-99	0	Hmg20a
1.78325e-103	1.04214	0.848	0.887	3.99965e-99	0	Rpl6
1.82687e-103	-1.15084	0.034	0.368	4.09748e-99	0	Uso1
1.86991e-103	-1.48425	0.029	0.356	4.19403e-99	0	Insr
2.03476e-103	-1.18526	0.045	0.392	4.56377e-99	0	Usp25
2.04868e-103	-2.08396	0.026	0.348	4.59499e-99	0	Cadm1
2.07439e-103	-1.01637	0.041	0.383	4.65264e-99	0	Fermt2
2.1131e-103	-1.45935	0.036	0.37	4.73948e-99	0	Fads6
2.26905e-103	-1.00789	0.048	0.399	5.08925e-99	0	Stag2
2.28558e-103	-2.68606	0.014	0.319	5.12634e-99	0	Rapgef1
2.87474e-103	-0.583102	0.062	0.43	6.44776e-99	0	Snx6
2.98085e-103	-0.391875	0.146	0.612	6.68575e-99	0	Sf3b1
3.00496e-103	-2.62352	0.015	0.322	6.73983e-99	0	Sesn1
3.21821e-103	0.972825	0.876	0.881	7.21812e-99	0	Rpl26
3.83135e-103	-2.07096	0.024	0.343	8.59334e-99	0	Gmds
3.84833e-103	-1.04353	0.039	0.377	8.63142e-99	0	Aftph
4.25924e-103	-1.64563	0.026	0.347	9.55305e-99	0	Bmt2
5.33738e-103	-0.640263	0.058	0.419	1.19712e-98	0	Cbx1
6.1294e-103	-2.8774	0.009	0.306	1.37476e-98	0	Zfp827
6.50466e-103	-1.30264	0.034	0.366	1.45893e-98	0	Galnt7
8.1226e-103	-0.551249	0.069	0.445	1.82182e-98	0	Srrm1
9.24297e-103	-1.96353	0.02	0.334	2.07311e-98	0	Fcho2
9.25573e-103	0.978439	0.867	0.886	2.07597e-98	0	Npm1
9.60271e-103	-1.4497	0.031	0.359	2.15379e-98	0	Inpp5a
1.07978e-102	-1.60399	0.023	0.339	2.42183e-98	0	Pwwp2a
1.19381e-102	-2.00145	0.02	0.332	2.67759e-98	0	Filip1
1.27837e-102	-0.950036	0.045	0.392	2.86726e-98	0	Dennd5a
1.30348e-102	-1.53923	0.033	0.36	2.92359e-98	0	Chp1
1.37389e-102	-1.0231	0.037	0.371	3.0815e-98	0	Ptpn14
1.4131e-102	-2.00529	0.018	0.327	3.16944e-98	0	Taf3
1.86129e-102	-0.418329	0.09	0.49	4.17468e-98	0	Tcea1
1.87393e-102	-1.26049	0.039	0.375	4.20303e-98	0	Kpna3
2.23758e-102	-1.03323	0.047	0.395	5.01867e-98	0	St3gal1
2.45282e-102	-0.801213	0.051	0.405	5.50142e-98	0	Yaf2
2.68773e-102	-0.842125	0.056	0.411	6.0283e-98	0	Dnajc7
2.81305e-102	-0.846028	0.061	0.423	6.3094e-98	0	Mapkapk3
3.07662e-102	-1.38762	0.034	0.364	6.90055e-98	0	Rmnd5a
3.31117e-102	-2.32687	0.014	0.317	7.42662e-98	0	Mcc
3.35984e-102	-1.46193	0.029	0.351	7.53578e-98	0	Cacul1
3.53311e-102	-2.07618	0.02	0.331	7.92442e-98	0	Phc3
3.5998e-102	-0.400668	0.105	0.522	8.07399e-98	0	Top1
3.74396e-102	-1.65078	0.021	0.334	8.39733e-98	0	Rhot1
3.87924e-102	-2.02288	0.018	0.326	8.70075e-98	0	5031425E22Rik
4.19495e-102	-1.699	0.024	0.341	9.40885e-98	0	Sec24a
4.28904e-102	1.07766	0.833	0.836	9.61989e-98	0	Rpl30
4.37009e-102	-0.557174	0.072	0.448	9.80167e-98	0	Hnrnpdl
4.39097e-102	-1.72361	0.021	0.334	9.8485e-98	0	Pikfyve
4.68156e-102	-1.50041	0.033	0.361	1.05003e-97	0	Rybp
5.33799e-102	-0.612461	0.062	0.428	1.19726e-97	0	Zc3h13
5.90393e-102	-2.09039	0.02	0.33	1.32419e-97	0	Lcorl
6.80619e-102	-0.911466	0.044	0.386	1.52656e-97	0	Rbbp6
7.03441e-102	1.15298	0.816	0.821	1.57775e-97	0	Rpl34
8.32221e-102	-2.63486	0.015	0.317	1.86659e-97	0	Runx2
8.39828e-102	-1.29113	0.041	0.379	1.88365e-97	0	Mical2
8.9015e-102	-2.18355	0.025	0.341	1.99652e-97	0	Lncpint
1.08146e-101	-1.55826	0.026	0.345	2.42562e-97	0	Klf7
1.51635e-101	-1.43895	0.046	0.388	3.40102e-97	0	Rbpj
1.54297e-101	-1.54806	0.023	0.337	3.46072e-97	0	Rprd2
1.61241e-101	-2.28371	0.014	0.315	3.61648e-97	0	Cplane1
1.7502e-101	-0.692023	0.064	0.429	3.92553e-97	0	Rsu1
3.47843e-101	-1.33722	0.042	0.38	7.80177e-97	0	Gpc4
4.05923e-101	-1.7134	0.023	0.336	9.10446e-97	0	Ern1
4.5016e-101	-1.00474	0.048	0.393	1.00966e-96	0	Tspan7
5.06121e-101	-1.98563	0.018	0.323	1.13518e-96	0	Trim24
5.77598e-101	-0.448794	0.13	0.57	1.29549e-96	0	Chd4
7.28957e-101	-1.04628	0.039	0.372	1.63498e-96	0	Gnptab
7.89499e-101	-2.04149	0.017	0.32	1.77077e-96	0	Dym
1.0058e-100	-0.915552	0.046	0.388	2.2559e-96	0	Sec63
1.26689e-100	-2.16845	0.015	0.315	2.84151e-96	0	Zfx
1.61224e-100	-1.38727	0.03	0.351	3.6161e-96	0	Xpr1
1.76076e-100	-2.48001	0.015	0.314	3.94921e-96	0	Zfp423
1.9424e-100	-1.44361	0.026	0.342	4.35661e-96	0	Parg
2.19508e-100	-2.91026	0.015	0.314	4.92334e-96	0	Dnah7b
2.7893e-100	-1.00507	0.04	0.373	6.25613e-96	0	Cdc42bpb
3.15802e-100	-0.649497	0.067	0.435	7.08312e-96	0	Soat1
3.46694e-100	-0.883326	0.047	0.389	7.776e-96	0	Snrnp48
3.62077e-100	-2.61079	0.02	0.325	8.12102e-96	0	Lhfp
4.32346e-100	-0.346082	0.168	0.65	9.69709e-96	0	Csnk1a1
4.8857e-100	-2.65061	0.009	0.299	1.09581e-95	0	Arhgap35
5.45461e-100	-1.20199	0.034	0.358	1.22341e-95	0	Atp13a3
6.11873e-100	-1.25667	0.03	0.35	1.37237e-95	0	Siah1a
6.57053e-100	-0.897149	0.064	0.427	1.4737e-95	0	Cbfb
6.84075e-100	-0.553147	0.136	0.577	1.53431e-95	0	Fam49b
7.23624e-100	-0.780882	0.054	0.403	1.62302e-95	0	Smap1
7.8952e-100	-0.630589	0.062	0.423	1.77082e-95	0	Dag1
8.89778e-100	-1.44346	0.027	0.343	1.99568e-95	0	Rbm33
8.94909e-100	-2.06071	0.015	0.313	2.00719e-95	0	Avl9
9.05361e-100	-1.66756	0.026	0.34	2.03063e-95	0	Stx16
9.28235e-100	-2.666	0.016	0.315	2.08194e-95	0	Nckap5
9.58954e-100	-0.698264	0.057	0.411	2.15084e-95	0	Chd1
1.11005e-99	-1.88757	0.02	0.325	2.48973e-95	0	Spata5
1.39581e-99	-2.2253	0.015	0.312	3.13067e-95	0	Esco1
1.43106e-99	-1.92391	0.019	0.322	3.20972e-95	0	Nt5c2
1.47291e-99	-2.50551	0.015	0.312	3.30358e-95	0	Jph1
1.78368e-99	-2.37376	0.015	0.312	4.00062e-95	0	Exoc6
2.11665e-99	-1.19194	0.033	0.354	4.74742e-95	0	Brd1
2.1938e-99	-1.4658	0.028	0.343	4.92047e-95	0	Hs2st1
2.67873e-99	-1.42233	0.03	0.348	6.00812e-95	0	R3hdm2
3.04086e-99	-0.375524	0.106	0.515	6.82034e-95	0	Cnot6
4.07157e-99	-1.85078	0.027	0.339	9.13212e-95	0	Luzp1
4.30707e-99	-1.60699	0.023	0.33	9.66033e-95	0	Eri3
4.53627e-99	-1.96925	0.017	0.316	1.01744e-94	0	Srcap
5.21465e-99	-0.419561	0.083	0.466	1.16959e-94	0	Psmd1
6.14172e-99	-2.09429	0.023	0.33	1.37753e-94	0	Nsd1
6.63677e-99	-0.937418	0.042	0.376	1.48856e-94	0	Impact
7.24765e-99	-3.08936	0.011	0.301	1.62557e-94	0	Rapgef2
1.21252e-98	-1.86325	0.017	0.316	2.71957e-94	0	Khdc4
1.31367e-98	-1.14025	0.031	0.349	2.94644e-94	0	Dph6
1.34682e-98	-0.83737	0.052	0.395	3.02078e-94	0	Pnn
1.6141e-98	-1.44502	0.031	0.349	3.62026e-94	0	Piezo1
1.77196e-98	-0.737287	0.045	0.38	3.97432e-94	0	Ccdc50
1.79584e-98	-1.42572	0.031	0.349	4.02789e-94	0	St5
1.84809e-98	1.16572	0.796	0.784	4.14507e-94	0	Rpl39
2.09807e-98	-1.14572	0.038	0.364	4.70577e-94	0	Ep300
2.34021e-98	-1.95889	0.018	0.316	5.24886e-94	0	Fam222b
3.99045e-98	-0.755782	0.053	0.397	8.95018e-94	0	Fbxw2
4.7292e-98	-0.851514	0.046	0.382	1.06071e-93	0	Fam168b
4.92675e-98	-1.3715	0.029	0.344	1.10502e-93	0	Selenoi
5.12417e-98	-1.178	0.029	0.342	1.1493e-93	0	Pign
5.64013e-98	-1.61223	0.023	0.329	1.26503e-93	0	Vav2
5.76941e-98	-2.72602	0.01	0.296	1.29402e-93	0	Gm20732
7.90705e-98	-0.574161	0.075	0.445	1.77347e-93	0	Atp6v1b2
8.34666e-98	-1.27253	0.031	0.348	1.87207e-93	0	Yap1
8.93437e-98	-2.50013	0.014	0.306	2.00389e-93	0	Glcci1
9.13795e-98	-1.45607	0.023	0.328	2.04955e-93	0	Tasor2
9.42682e-98	-1.55874	0.023	0.329	2.11434e-93	0	Brpf3
9.76167e-98	-0.436433	0.078	0.452	2.18944e-93	0	Tra2b
1.06193e-97	-2.69941	0.011	0.299	2.38181e-93	0	Ppm1l
1.34968e-97	-1.51312	0.028	0.339	3.02719e-93	0	Nup98
1.64737e-97	-0.969637	0.034	0.354	3.69489e-93	0	Ago2
2.02796e-97	-1.75609	0.023	0.328	4.54851e-93	0	Farp2
2.07788e-97	-2.9837	0.008	0.291	4.66048e-93	0	Ubtd2
2.09583e-97	-1.9023	0.025	0.33	4.70073e-93	0	Deptor
2.48524e-97	-1.02298	0.032	0.349	5.57413e-93	0	Thoc1
2.74842e-97	-2.81467	0.01	0.296	6.16443e-93	0	Rnf169
2.76865e-97	-1.91395	0.025	0.331	6.2098e-93	0	Egfr
2.96287e-97	-2.51743	0.018	0.313	6.64542e-93	0	Malt1
2.99413e-97	-2.58881	0.012	0.301	6.71553e-93	0	Tbck
3.14012e-97	-1.64378	0.027	0.336	7.04298e-93	0	Tbc1d23
3.22963e-97	-0.710875	0.05	0.388	7.24373e-93	0	Smarcad1
4.41446e-97	-0.356165	0.091	0.477	9.9012e-93	0	Dnajb6
5.24475e-97	-0.734701	0.045	0.377	1.17634e-92	0	Golga4
5.8077e-97	-0.405026	0.078	0.45	1.30261e-92	0	Srsf10
6.23455e-97	-0.714663	0.067	0.425	1.39835e-92	0	Slc6a6
6.72317e-97	-0.410584	0.105	0.507	1.50794e-92	0	Golph3
8.9012e-97	-1.95485	0.021	0.321	1.99645e-92	0	Hand2os1
9.90454e-97	-0.892547	0.053	0.393	2.22149e-92	0	Ski
1.05922e-96	-1.35444	0.037	0.356	2.37572e-92	0	Znrf2
1.06807e-96	-0.553848	0.098	0.492	2.39556e-92	0	Dsg2
1.13177e-96	-0.83291	0.061	0.411	2.53844e-92	0	Resf1
1.19114e-96	-0.692505	0.055	0.398	2.67161e-92	0	N4bp1
1.19693e-96	-1.36615	0.032	0.346	2.68459e-92	0	Taok3
1.28294e-96	-1.81202	0.021	0.321	2.8775e-92	0	Parva
1.30776e-96	-3.4398	0.008	0.289	2.93317e-92	0	Rps6ka2
1.45275e-96	-2.11031	0.017	0.31	3.25837e-92	0	Nod1
1.5956e-96	-0.966854	0.033	0.348	3.57877e-92	0	Setd7
1.6687e-96	-1.08836	0.045	0.375	3.74274e-92	0	Evi5
1.70097e-96	-1.21805	0.029	0.34	3.81511e-92	0	Drosha
1.74208e-96	-0.230539	0.13	0.562	3.90731e-92	0	Prpf40a
2.79302e-96	-0.86483	0.04	0.363	6.26446e-92	0	Dgkz
2.95494e-96	-1.90695	0.02	0.316	6.62763e-92	0	Dnm2
3.33903e-96	-0.910846	0.041	0.366	7.48912e-92	0	Tent2
3.51915e-96	-0.220375	0.124	0.548	7.8931e-92	0	Ppp1cb
3.93459e-96	-1.91949	0.018	0.311	8.8249e-92	0	Tmem87a
4.74389e-96	-0.849548	0.04	0.365	1.06401e-91	0	Gucy1a1
6.33473e-96	-0.884791	0.045	0.375	1.42082e-91	0	Smad4
7.76499e-96	-1.19897	0.031	0.342	1.74161e-91	0	Hacd3
8.02153e-96	-2.28294	0.017	0.308	1.79915e-91	0	Mcph1
8.8709e-96	0.871371	0.895	0.908	1.98966e-91	0	Rps20
9.30597e-96	-1.97781	0.015	0.303	2.08724e-91	0	Txlng
1.19144e-95	-2.5764	0.019	0.312	2.67227e-91	0	Arhgap26
1.21135e-95	-1.89568	0.015	0.305	2.71695e-91	0	Eps15l1
1.25267e-95	-1.47377	0.031	0.34	2.80961e-91	0	Mtus1
1.26958e-95	-1.82705	0.018	0.31	2.84753e-91	0	Stim2
1.30501e-95	-1.49063	0.042	0.365	2.92702e-91	0	Man1a
1.32336e-95	-0.351511	0.099	0.491	2.96816e-91	0	Hnrnpr
1.50774e-95	-0.450431	0.067	0.423	3.38171e-91	0	Stt3b
1.96923e-95	-2.39047	0.012	0.295	4.41678e-91	0	Hira
2.26321e-95	-0.437833	0.168	0.636	5.07615e-91	0	Srsf7
2.82349e-95	-1.8787	0.022	0.319	6.33281e-91	0	Arhgef18
3.07669e-95	-1.4854	0.027	0.331	6.9007e-91	0	Adipor2
3.94646e-95	-0.25563	0.103	0.501	8.85152e-91	0	Tardbp
4.10984e-95	-1.84551	0.018	0.308	9.21795e-91	0	Mysm1
4.46344e-95	-1.30771	0.039	0.356	1.0011e-90	0	Rasa1
4.7852e-95	-0.665686	0.071	0.428	1.07327e-90	0	Orc4
4.86377e-95	-0.237319	0.129	0.555	1.09089e-90	0	Snx5
5.02585e-95	-2.2815	0.012	0.296	1.12725e-90	0	Ttc7b
5.07025e-95	-1.06336	0.032	0.342	1.13721e-90	0	Safb2
5.47325e-95	-1.66788	0.023	0.32	1.2276e-90	0	Tdrd3
5.55181e-95	-0.461145	0.067	0.421	1.24522e-90	0	Larp4
6.02717e-95	-0.425908	0.141	0.577	1.35183e-90	0	Tpm3
6.41274e-95	-1.72219	0.023	0.32	1.43831e-90	0	Tmem131l
8.39127e-95	-3.30317	0.007	0.283	1.88208e-90	0	Rfx3
1.19071e-94	-2.50144	0.012	0.293	2.67064e-90	0	1110051M20Rik
1.22461e-94	-1.60756	0.023	0.321	2.74668e-90	0	Ip6k1
1.2736e-94	-1.245	0.026	0.327	2.85655e-90	0	Zbtb38
1.30026e-94	-0.394346	0.083	0.456	2.91636e-90	0	Rdx
1.38086e-94	-2.64729	0.026	0.324	3.09712e-90	0	Prune2
1.4398e-94	-3.18207	0.01	0.287	3.22933e-90	0	Nhs
1.73236e-94	-0.61337	0.054	0.391	3.88551e-90	0	2610507B11Rik
1.79584e-94	-0.598229	0.069	0.423	4.0279e-90	0	Hibadh
1.80045e-94	-0.527532	0.081	0.449	4.03822e-90	0	Rab6b
1.91638e-94	-1.28614	0.029	0.334	4.29825e-90	0	Tacc2
2.01415e-94	-1.64493	0.019	0.311	4.51753e-90	0	Hnrnph3
2.01851e-94	-3.97292	0.004	0.273	4.52732e-90	0	Gm13832
2.43387e-94	-1.44309	0.028	0.33	5.45892e-90	0	Inpp5f
2.54715e-94	-1.2369	0.036	0.348	5.71301e-90	0	Nfix
2.77809e-94	-1.11109	0.062	0.405	6.23098e-90	0	Myh9
3.04585e-94	-2.19224	0.015	0.299	6.83154e-90	0	Amn1
3.15946e-94	1.15557	0.797	0.808	7.08635e-90	0	Rpl22
3.52684e-94	1.00892	0.84	0.844	7.91035e-90	0	Rpl11
3.64822e-94	-1.80624	0.018	0.308	8.1826e-90	0	Morc2a
4.52858e-94	-0.419192	0.074	0.432	1.01572e-89	0	Dars
4.79862e-94	-3.02081	0.009	0.285	1.07628e-89	0	Ak5
5.06802e-94	-0.951452	0.04	0.358	1.13671e-89	0	Srpk1
5.0954e-94	-1.27627	0.026	0.325	1.14285e-89	0	Cpsf7
5.48521e-94	-0.131074	0.135	0.567	1.23028e-89	0	Sumo1
5.51256e-94	-0.933546	0.033	0.342	1.23641e-89	0	Ptpa
5.5783e-94	-1.85174	0.021	0.314	1.25116e-89	0	Usp33
6.10672e-94	-1.56316	0.023	0.319	1.36968e-89	0	Ttc19
6.42913e-94	-2.28362	0.013	0.295	1.44199e-89	0	Zfp532
7.20642e-94	-1.15777	0.029	0.331	1.61633e-89	0	Trrap
8.32485e-94	-0.320728	0.16	0.618	1.86718e-89	0	Hdlbp
1.14972e-93	-4.01274	0.004	0.271	2.57871e-89	0	Nr6a1os
1.31736e-93	-0.902166	0.044	0.366	2.95471e-89	0	Fbxl5
1.54515e-93	-1.84273	0.02	0.309	3.46561e-89	0	Map4k3
1.91951e-93	-1.08545	0.037	0.35	4.30527e-89	0	Itfg1
2.02384e-93	-0.896316	0.045	0.366	4.53927e-89	0	Nup155
2.15434e-93	-2.88697	0.013	0.293	4.83197e-89	0	Vat1l
2.28204e-93	-1.17296	0.037	0.35	5.11839e-89	0	Fnbp1l
2.79702e-93	-0.234377	0.13	0.555	6.27344e-89	0	Ywhag
3.36777e-93	-0.864706	0.042	0.359	7.55356e-89	0	Aebp2
3.50487e-93	-0.776308	0.061	0.402	7.86106e-89	0	Sept11
3.97195e-93	-0.669072	0.064	0.407	8.90869e-89	0	Pak2
4.05474e-93	-3.41677	0.013	0.292	9.09439e-89	0	Ank2
4.05749e-93	-1.96479	0.02	0.31	9.10053e-89	0	Wwc1
4.23558e-93	-1.92797	0.02	0.31	9.49998e-89	0	Xrcc4
4.39566e-93	-1.3832	0.036	0.346	9.85902e-89	0	Cdc42se2
4.74888e-93	-0.782679	0.06	0.399	1.06513e-88	0	Mbd2
5.90656e-93	-1.66451	0.02	0.31	1.32478e-88	0	Nfyc
6.48797e-93	-0.501231	0.056	0.392	1.45519e-88	0	Gfpt1
6.60634e-93	-0.885167	0.04	0.355	1.48174e-88	0	Rfwd3
6.848e-93	-2.04193	0.019	0.307	1.53594e-88	0	Adgrl2
6.87605e-93	-0.434808	0.053	0.384	1.54223e-88	0	Cnot7
7.50396e-93	-1.54391	0.025	0.32	1.68306e-88	0	Terf1
8.35041e-93	-0.940233	0.039	0.353	1.87291e-88	0	Uri1
9.94435e-93	-1.61776	0.02	0.31	2.23042e-88	0	Slc20a2
1.00053e-92	-0.950732	0.037	0.349	2.24409e-88	0	Tial1
1.20122e-92	-1.54314	0.023	0.314	2.69422e-88	0	Crlf3
1.20137e-92	-1.74178	0.027	0.323	2.69455e-88	0	Ncoa7
1.27436e-92	-1.2275	0.033	0.338	2.85827e-88	0	Acap2
1.27532e-92	-1.29583	0.031	0.335	2.86041e-88	0	Ankrd13c
1.42684e-92	-0.602321	0.055	0.388	3.20026e-88	0	Lypla1
1.5703e-92	-2.19965	0.012	0.288	3.52203e-88	0	Pced1b
1.79879e-92	-0.130037	0.105	0.499	4.03452e-88	0	Atxn10
1.82488e-92	-1.01642	0.031	0.333	4.09302e-88	0	Uba6
1.8259e-92	-1.76917	0.018	0.304	4.09531e-88	0	Trak1
2.28511e-92	-1.44527	0.023	0.314	5.12527e-88	0	Nfx1
2.369e-92	-1.38133	0.026	0.322	5.31343e-88	0	Spen
2.44165e-92	-0.258112	0.092	0.469	5.47638e-88	0	Supt16
2.6049e-92	-1.29383	0.029	0.329	5.84252e-88	0	Ankfy1
2.66352e-92	-0.430603	0.064	0.409	5.974e-88	0	Top2b
3.04035e-92	-0.235194	0.086	0.456	6.8192e-88	0	Srsf1
3.3818e-92	-1.63797	0.025	0.318	7.58503e-88	0	Plekhg5
3.67708e-92	-2.03673	0.018	0.3	8.24732e-88	0	Ptpn9
4.57723e-92	-0.201202	0.111	0.51	1.02663e-87	0	Fxr1
4.91652e-92	-3.16839	0.007	0.276	1.10273e-87	0	Metap1d
5.19529e-92	-2.57258	0.01	0.281	1.16525e-87	0	Gstcd
5.70679e-92	-0.286159	0.092	0.469	1.27998e-87	0	Snrnp70
6.941e-92	-3.26885	0.008	0.277	1.5568e-87	0	Rps6ka5
9.12364e-92	-1.55715	0.027	0.323	2.04634e-87	0	Lrrc8c
9.42725e-92	-0.374517	0.076	0.433	2.11444e-87	0	Mapk1ip1l
1.11079e-91	-1.82497	0.019	0.304	2.49139e-87	0	Larp1b
1.162e-91	-1.43708	0.026	0.321	2.60626e-87	0	Dennd6a
1.27613e-91	-0.816619	0.042	0.356	2.86224e-87	0	Ireb2
1.38605e-91	-0.914128	0.037	0.347	3.10876e-87	0	Arhgap5
1.51187e-91	-0.505831	0.068	0.414	3.39097e-87	0	Ppp2r5c
1.82781e-91	-1.83569	0.02	0.305	4.0996e-87	0	Kdm3b
2.1398e-91	-0.342867	0.108	0.499	4.79936e-87	0	Atp2a2
2.27098e-91	-0.413191	0.113	0.511	5.09359e-87	0	Tpm1
2.34759e-91	-3.12394	0.008	0.276	5.2654e-87	0	Ppp1r12b
2.44537e-91	-3.43107	0.009	0.277	5.48472e-87	0	Klf12
2.48486e-91	-1.95908	0.02	0.304	5.57328e-87	0	Slc2a3
2.92452e-91	-0.434627	0.113	0.51	6.55941e-87	0	Gata6
3.34409e-91	-1.84081	0.018	0.299	7.50046e-87	0	Prpf39
3.71551e-91	-1.36958	0.03	0.328	8.33352e-87	0	Mbp
3.96582e-91	-0.515113	0.055	0.385	8.89495e-87	0	Btbd1
4.28925e-91	-0.216456	0.137	0.562	9.62037e-87	0	Syncrip
4.77722e-91	-1.85532	0.019	0.302	1.07148e-86	0	Atg16l1
4.98359e-91	-2.39644	0.018	0.3	1.11777e-86	0	Hs6st2
5.09956e-91	-0.675337	0.051	0.374	1.14378e-86	0	Tor1aip2
5.50316e-91	-0.433357	0.082	0.443	1.2343e-86	0	Actr2
6.85581e-91	-1.15247	0.034	0.337	1.53769e-86	0	Sipa1l1
6.99927e-91	-2.82005	0.01	0.278	1.56987e-86	0	Depdc5
7.20681e-91	-0.356455	0.071	0.419	1.61642e-86	0	Usp8
7.67091e-91	-1.32198	0.025	0.316	1.72051e-86	0	Bdp1
7.83703e-91	-1.34267	0.041	0.351	1.75777e-86	0	Irf2
7.9536e-91	-2.89671	0.007	0.273	1.78391e-86	0	5330438D12Rik
8.55818e-91	-1.08558	0.039	0.346	1.91951e-86	0	Atp2b4
9.02446e-91	-0.212095	0.102	0.489	2.0241e-86	0	Nudcd3
9.39453e-91	-2.7533	0.011	0.281	2.1071e-86	0	Map3k3
9.72177e-91	-1.01491	0.037	0.344	2.18049e-86	0	Gpr107
1.17615e-90	-3.12987	0.007	0.271	2.63798e-86	0	4632427E13Rik
1.58071e-90	-0.377873	0.064	0.405	3.54538e-86	0	Sec31a
1.69322e-90	-1.51965	0.029	0.322	3.79772e-86	0	Med1
1.72292e-90	-2.70428	0.008	0.274	3.86433e-86	0	Dock9
1.74724e-90	-2.5474	0.01	0.278	3.91889e-86	0	AI506816
2.19259e-90	-2.3566	0.012	0.283	4.91775e-86	0	Unc13b
2.21954e-90	-1.20874	0.034	0.335	4.9782e-86	0	Sgce
2.24869e-90	-1.2471	0.029	0.323	5.04358e-86	0	Ppm1b
2.51779e-90	-1.72823	0.019	0.3	5.64715e-86	0	Ankrd10
2.55374e-90	-1.1235	0.026	0.318	5.72778e-86	0	Hdgfl3
2.62332e-90	-2.42637	0.013	0.286	5.88384e-86	0	Fer
2.63784e-90	-1.47304	0.023	0.311	5.91641e-86	0	Clock
2.71191e-90	-0.424604	0.083	0.443	6.08254e-86	0	Gnl3
2.72863e-90	-1.4456	0.025	0.314	6.12004e-86	0	Tut7
2.7574e-90	-1.4638	0.021	0.306	6.18457e-86	0	Nup188
2.77565e-90	-2.56026	0.012	0.284	6.2255e-86	0	Stxbp5
3.25946e-90	-0.17304	0.169	0.63	7.31064e-86	0	Rab2a
3.43821e-90	-1.31258	0.029	0.322	7.71156e-86	0	Ahctf1
3.45286e-90	-0.751968	0.043	0.356	7.74442e-86	0	Ranbp2
3.79567e-90	-1.23587	0.024	0.312	8.51332e-86	0	Uhrf1bp1l
3.80225e-90	-1.33364	0.029	0.323	8.52807e-86	0	Ilrun
3.84731e-90	-1.69204	0.018	0.298	8.62914e-86	0	Kansl3
4.17242e-90	-2.48864	0.01	0.277	9.35832e-86	0	Ubr1
4.65879e-90	-4.47145	0.007	0.269	1.04492e-85	0	Grip1
6.08698e-90	-2.06976	0.017	0.294	1.36525e-85	0	Zfp949
6.245e-90	-0.637542	0.064	0.401	1.40069e-85	0	Myof
6.34135e-90	-1.41815	0.023	0.309	1.4223e-85	0	Phf8
6.47293e-90	-0.783513	0.037	0.342	1.45181e-85	0	Zfp326
6.98326e-90	-1.47219	0.02	0.303	1.56628e-85	0	Stam
7.19522e-90	-1.16231	0.041	0.349	1.61382e-85	0	Kpna4
8.32128e-90	-3.49774	0.005	0.265	1.86638e-85	0	Nxpe4
8.56805e-90	-0.882796	0.03	0.325	1.92173e-85	0	Eif4enif1
8.59652e-90	-2.08684	0.018	0.295	1.92811e-85	0	Sash1
9.15708e-90	-1.59717	0.026	0.316	2.05384e-85	0	Tsc22d2
1.01926e-89	-1.11913	0.029	0.321	2.2861e-85	0	Itsn1
1.08348e-89	-1.74642	0.02	0.301	2.43014e-85	0	Syt14
1.23489e-89	-0.347713	0.092	0.458	2.76973e-85	0	Actn4
1.24773e-89	-1.56743	0.019	0.299	2.79854e-85	0	Akap8l
1.33885e-89	-1.24197	0.03	0.324	3.0029e-85	0	Ss18
1.78792e-89	1.03929	0.815	0.832	4.01013e-85	0	Rpl37a
1.96471e-89	-0.83607	0.037	0.339	4.40666e-85	0	Zfp451
2.03224e-89	-2.58466	0.012	0.282	4.55811e-85	0	Enox2
2.99205e-89	-2.08963	0.012	0.282	6.71086e-85	0	Atm
3.33547e-89	-1.10851	0.034	0.331	7.48113e-85	0	Ubr2
3.49898e-89	-3.17132	0.007	0.269	7.84786e-85	0	Gm37240
3.78492e-89	-1.59805	0.02	0.301	8.48919e-85	0	Trim37
5.70274e-89	-0.86059	0.039	0.343	1.27907e-84	0	Tmem131
5.75941e-89	-0.304211	0.092	0.458	1.29178e-84	0	Ywhaq
5.96592e-89	-0.779321	0.042	0.349	1.3381e-84	0	Ctcf
6.3387e-89	-0.932456	0.034	0.331	1.42171e-84	0	Golgb1
7.69069e-89	-1.53526	0.021	0.302	1.72495e-84	0	Nup214
8.38531e-89	-2.138	0.01	0.275	1.88074e-84	0	Gpm6b
1.00882e-88	-2.17782	0.012	0.279	2.26267e-84	0	Parp4
1.02705e-88	-2.22243	0.018	0.294	2.30358e-84	0	Tmcc3
1.04243e-88	-1.26199	0.028	0.317	2.33807e-84	0	Abl1
1.09999e-88	-1.0919	0.029	0.32	2.46717e-84	0	Mtr
1.15412e-88	-2.58656	0.012	0.278	2.58857e-84	0	Hdac8
1.17191e-88	-1.80446	0.02	0.298	2.62849e-84	0	Ulk2
1.20515e-88	-1.06175	0.031	0.325	2.70304e-84	0	Dicer1
1.47229e-88	-1.23283	0.023	0.307	3.3022e-84	0	Pdpk1
1.85682e-88	-0.761168	0.044	0.353	4.16466e-84	0	Bod1l
1.95752e-88	-1.09272	0.047	0.359	4.39053e-84	0	Acsbg1
1.95839e-88	-1.09809	0.033	0.328	4.39248e-84	0	Rnf138
2.08612e-88	-1.53514	0.025	0.309	4.67895e-84	0	Swt1
2.10051e-88	-1.84711	0.027	0.313	4.71123e-84	0	Sugct
2.15578e-88	-0.904984	0.041	0.347	4.83521e-84	0	Klhl24
3.62827e-88	-0.84155	0.047	0.359	8.13784e-84	0	Hipk3
5.08333e-88	-0.335629	0.164	0.605	1.14014e-83	0	Ywhaz
5.56408e-88	-0.317484	0.081	0.432	1.24797e-83	0	Ergic2
5.97822e-88	-1.54024	0.019	0.295	1.34085e-83	0	Kazn
6.00423e-88	-0.774275	0.045	0.355	1.34669e-83	0	Ppp3cb
7.24604e-88	-1.0358	0.056	0.375	1.62521e-83	0	Jak1
7.8532e-88	-0.426627	0.073	0.415	1.76139e-83	0	Grb2
8.86109e-88	-0.696276	0.048	0.359	1.98745e-83	0	Snx10
9.17686e-88	-0.743003	0.04	0.342	2.05828e-83	0	Sptlc2
9.29281e-88	-2.16001	0.012	0.278	2.08428e-83	0	Dcaf6
9.39505e-88	-2.12252	0.014	0.281	2.10721e-83	0	Sfi1
9.91287e-88	0.634744	0.981	0.961	2.22336e-83	0	Eef1a1
1.04383e-87	-2.79771	0.007	0.266	2.34121e-83	0	Emsy
1.36067e-87	-2.63055	0.01	0.271	3.05184e-83	0	Bicra
1.54726e-87	-2.33228	0.01	0.272	3.47036e-83	0	Mrtfb
2.13256e-87	-1.62022	0.018	0.292	4.78312e-83	0	Alkbh8
2.17488e-87	-1.07181	0.043	0.348	4.87805e-83	0	Baz1a
2.19419e-87	-2.3682	0.023	0.3	4.92134e-83	0	Ghr
2.76518e-87	-3.94456	0.007	0.262	6.20201e-83	0	Magi2
3.07255e-87	-0.812636	0.083	0.43	6.89142e-83	0	Iqgap1
3.8134e-87	-2.18067	0.018	0.288	8.55307e-83	0	Atp7a
3.95539e-87	-3.69799	0.004	0.255	8.87155e-83	0	Mid1
4.1592e-87	1.10404	0.802	0.828	9.32867e-83	0	Rpl3
4.19047e-87	-1.77135	0.018	0.289	9.39881e-83	0	Sorbs3
5.56468e-87	0.897872	0.87	0.88	1.2481e-82	0	Rps16
5.86768e-87	-0.360329	0.209	0.699	1.31606e-82	0	Hnrnpc
6.15284e-87	-1.77807	0.015	0.283	1.38002e-82	0	Camsap1
6.26312e-87	-1.14342	0.037	0.332	1.40476e-82	0	Kdm5b
6.65201e-87	-0.710529	0.045	0.351	1.49198e-82	0	Trip11
7.69754e-87	-1.62457	0.02	0.295	1.72648e-82	0	Med27
8.13129e-87	-0.547276	0.051	0.365	1.82377e-82	0	Fgfr1op2
8.33947e-87	-2.56597	0.009	0.267	1.87046e-82	0	Spidr
8.4848e-87	-1.05658	0.029	0.314	1.90306e-82	0	Ppip5k2
1.21605e-86	-0.322616	0.089	0.447	2.72747e-82	0	Pitpna
1.28728e-86	-1.93129	0.012	0.276	2.88724e-82	0	Cep68
1.33642e-86	-2.53448	0.013	0.277	2.99745e-82	0	Chst11
1.40099e-86	-1.29171	0.034	0.324	3.14227e-82	0	Tab2
1.78263e-86	-1.70891	0.026	0.305	3.99826e-82	0	Traf3
1.92841e-86	-1.89868	0.018	0.287	4.32523e-82	0	Nhsl1
2.12616e-86	-1.08968	0.037	0.332	4.76876e-82	0	Dnajc5
2.53513e-86	-0.131373	0.092	0.453	5.68605e-82	0	Rab1a
2.65139e-86	-1.56399	0.023	0.298	5.94681e-82	0	Pik3c2a
3.5061e-86	-1.58964	0.023	0.3	7.86384e-82	0	Ranbp9
4.29986e-86	-1.27135	0.047	0.35	9.64415e-82	0	Col5a2
4.48678e-86	-1.10955	0.038	0.333	1.00634e-81	0	Myh10
4.50905e-86	-0.537245	0.059	0.38	1.01133e-81	0	Arcn1
4.54296e-86	-1.35481	0.024	0.302	1.01894e-81	0	Slc4a7
4.56433e-86	-1.83941	0.019	0.29	1.02373e-81	0	Gse1
4.74429e-86	-0.917557	0.044	0.347	1.0641e-81	0	Sdc2
5.75884e-86	-1.01261	0.044	0.346	1.29165e-81	0	Pla2g4a
6.05538e-86	-1.68159	0.019	0.29	1.35816e-81	0	Pip4p2
6.43911e-86	-2.30018	0.016	0.282	1.44423e-81	0	Cblb
6.61923e-86	-1.53206	0.023	0.298	1.48463e-81	0	Med15
6.72942e-86	-1.90679	0.013	0.276	1.50934e-81	0	Zfp568
7.1451e-86	-1.3138	0.026	0.306	1.60257e-81	0	Mef2d
7.44572e-86	-0.521938	0.073	0.41	1.67e-81	0	Myrf
7.84041e-86	-1.46885	0.024	0.301	1.75852e-81	0	Axin1
8.07898e-86	-2.46136	0.012	0.271	1.81203e-81	0	Kank1
8.26889e-86	-0.644087	0.055	0.37	1.85463e-81	0	Rab11fip1
8.56585e-86	-1.08789	0.028	0.31	1.92123e-81	0	Casc3
8.89959e-86	-1.25358	0.026	0.306	1.99609e-81	0	Cnep1r1
9.19378e-86	-0.41214	0.137	0.542	2.06207e-81	0	App
1.09816e-85	-0.850542	0.035	0.326	2.46307e-81	0	Srsf4
1.15623e-85	-2.46994	0.012	0.272	2.59331e-81	0	Evl
1.28569e-85	-0.262218	0.1	0.466	2.88367e-81	0	Kras
1.33988e-85	-1.74636	0.017	0.283	3.00521e-81	0	Plekhm2
1.35032e-85	-1.45148	0.024	0.301	3.02864e-81	0	Kif2a
1.37223e-85	-1.26862	0.023	0.299	3.07777e-81	0	Suco
1.3747e-85	-1.16935	0.03	0.314	3.08331e-81	0	St3gal2
1.55557e-85	-2.15758	0.016	0.281	3.489e-81	0	Antxr2
1.60583e-85	-0.190651	0.104	0.474	3.60173e-81	0	Drg1
1.68117e-85	-0.224842	0.07	0.401	3.7707e-81	0	Ddx42
2.0865e-85	-0.22443	0.124	0.515	4.6798e-81	0	Cltc
2.43967e-85	-0.563733	0.053	0.366	5.47193e-81	0	Cdr2l
3.09363e-85	-1.39982	0.023	0.296	6.93869e-81	0	Map3k2
4.00226e-85	-1.25891	0.026	0.303	8.97667e-81	0	Tgs1
4.17263e-85	-1.6208	0.016	0.281	9.35878e-81	0	Nvl
4.57987e-85	-0.967406	0.031	0.315	1.02722e-80	0	Obsl1
5.05872e-85	-0.75274	0.038	0.331	1.13462e-80	0	Hp1bp3
5.08119e-85	-0.259145	0.149	0.566	1.13966e-80	0	Rap1a
5.16144e-85	-2.43065	0.01	0.266	1.15766e-80	0	Simc1
5.31171e-85	-1.51022	0.023	0.297	1.19136e-80	0	Zdhhc2
5.87984e-85	-0.773412	0.134	0.526	1.31879e-80	0	Gm49708
6.35885e-85	-1.06539	0.035	0.323	1.42623e-80	0	Ubac2
6.41171e-85	-0.519613	0.061	0.382	1.43808e-80	0	4933434E20Rik
7.11498e-85	-0.39305	0.067	0.395	1.59582e-80	0	Acbd3
8.60181e-85	-2.03286	0.015	0.277	1.9293e-80	0	Kif26b
1.00807e-84	-1.67355	0.021	0.292	2.26101e-80	0	Brip1os
1.02243e-84	-2.11462	0.018	0.282	2.29321e-80	0	Arhgap18
1.02932e-84	-1.44486	0.022	0.293	2.30865e-80	0	Brd8
1.03506e-84	-0.813106	0.037	0.328	2.32154e-80	0	Prkacb
1.23416e-84	0.911337	0.856	0.869	2.7681e-80	0	Rpl14
1.27846e-84	-1.88221	0.018	0.284	2.86745e-80	0	Atp6v0a1
1.37058e-84	-0.389187	0.064	0.388	3.07408e-80	0	Zfp91
1.38615e-84	-1.58188	0.018	0.284	3.10899e-80	0	Zranb1
1.60717e-84	-0.828603	0.039	0.332	3.60472e-80	0	Cpne1
1.61389e-84	-1.32759	0.023	0.294	3.6198e-80	0	Zbtb44
1.63536e-84	-2.09977	0.013	0.271	3.66794e-80	0	Trappc9
1.64629e-84	-0.813188	0.042	0.338	3.69247e-80	0	Numa1
1.88802e-84	-1.28467	0.029	0.309	4.23463e-80	0	Pik3ca
2.09377e-84	1.19606	0.767	0.81	4.69611e-80	0	Rps18
2.1775e-84	-1.2949	0.023	0.294	4.88392e-80	0	Pdzd8
2.32012e-84	-0.79034	0.039	0.331	5.20379e-80	0	Hnrnpul1
2.74633e-84	-1.46918	0.018	0.284	6.15975e-80	0	Shprh
3.10165e-84	-1.6943	0.019	0.285	6.9567e-80	0	Senp7
3.18756e-84	-0.821012	0.042	0.339	7.14938e-80	0	Gcnt1
3.30775e-84	-1.49955	0.023	0.295	7.41896e-80	0	Cab39l
3.69049e-84	-1.69164	0.018	0.283	8.27739e-80	0	Usp40
3.8131e-84	-1.67985	0.016	0.278	8.55241e-80	0	Gtf2ird1
4.4767e-84	-2.29915	0.01	0.262	1.00408e-79	0	Alkbh1
4.53768e-84	-1.13949	0.032	0.314	1.01776e-79	0	Sec24d
5.67015e-84	-1.64743	0.021	0.29	1.27176e-79	0	Tasor
5.83627e-84	-2.11091	0.013	0.271	1.30902e-79	0	Fam184a
5.8664e-84	-1.0094	0.031	0.312	1.31577e-79	0	Tnrc18
6.12527e-84	-1.339	0.023	0.295	1.37384e-79	0	Git2
6.93602e-84	-1.62926	0.017	0.279	1.55568e-79	0	Micu3
7.54621e-84	-1.87742	0.018	0.281	1.69254e-79	0	Plekha5
7.55976e-84	-0.165228	0.092	0.445	1.69558e-79	0	Pdcd6ip
9.75375e-84	-1.35348	0.021	0.289	2.18767e-79	0	Hdac4
1.06246e-83	-1.00468	0.035	0.321	2.383e-79	0	Slc44a1
1.19985e-83	-1.23331	0.026	0.301	2.69114e-79	0	Clk4
1.26925e-83	-2.12246	0.014	0.271	2.8468e-79	0	Atrn
1.37891e-83	-0.973882	0.032	0.314	3.09276e-79	0	Copg2
1.52888e-83	-0.684302	0.036	0.323	3.42913e-79	0	Cdc40
1.63292e-83	-1.40384	0.022	0.29	3.66247e-79	0	Golga1
1.68295e-83	-2.27641	0.01	0.26	3.77468e-79	0	Ric8b
1.84352e-83	-1.49557	0.028	0.302	4.13484e-79	0	Fbxw7
2.25035e-83	-1.67731	0.019	0.283	5.04731e-79	0	Armc8
2.47483e-83	-1.15618	0.035	0.32	5.55079e-79	0	Nr3c1
2.49407e-83	-1.92573	0.015	0.274	5.59395e-79	0	Sertad2
2.58687e-83	-2.01059	0.015	0.272	5.80209e-79	0	Scfd2
3.10192e-83	-1.50072	0.018	0.279	6.95729e-79	0	Plekhg3
3.15733e-83	-0.596981	0.048	0.348	7.08158e-79	0	Uggt1
3.56785e-83	-1.48109	0.029	0.304	8.00232e-79	0	Elf4
3.96696e-83	-0.265653	0.09	0.439	8.8975e-79	0	Ppp2r5a
7.58283e-83	-0.423498	0.082	0.422	1.70075e-78	0	Col4a2
7.64035e-83	-1.23284	0.028	0.302	1.71365e-78	0	Rnd3
7.85035e-83	-1.46339	0.018	0.28	1.76076e-78	0	Lrrc1
8.32938e-83	-2.15721	0.015	0.271	1.8682e-78	0	Smad7
8.75061e-83	-0.980601	0.034	0.316	1.96267e-78	0	Appl1
9.45606e-83	-0.811444	0.04	0.328	2.1209e-78	0	C1galt1
9.63532e-83	-0.575164	0.056	0.365	2.16111e-78	0	Klf3
1.01098e-82	-2.06941	0.012	0.264	2.26753e-78	0	Gabpb2
1.20002e-82	-1.83995	0.018	0.279	2.69152e-78	0	Camk2g
1.31645e-82	-1.56786	0.025	0.294	2.95268e-78	0	Nsf
1.40366e-82	-1.21413	0.041	0.33	3.14827e-78	0	Nrp1
1.55154e-82	-0.504855	0.051	0.354	3.47995e-78	0	Atg4b
1.9644e-82	-0.963207	0.024	0.293	4.40594e-78	0	Kansl2
2.0005e-82	-1.02409	0.029	0.304	4.48691e-78	0	Tnip1
2.23606e-82	-1.84155	0.019	0.28	5.01525e-78	0	Myo6
2.28451e-82	-3.19984	0.01	0.258	5.12394e-78	0	Hmcn1
2.45635e-82	-1.34781	0.023	0.29	5.50934e-78	0	Rab28
2.82113e-82	-0.545572	0.035	0.318	6.32751e-78	0	Uba3
3.50463e-82	-2.37177	0.012	0.262	7.86053e-78	0	Wdr7
3.72159e-82	-1.14302	0.026	0.296	8.34714e-78	0	Zfp871
3.8487e-82	-0.137138	0.071	0.398	8.63226e-78	0	Chic2
3.85865e-82	-1.63431	0.018	0.278	8.65456e-78	0	Senp5
3.93551e-82	-0.305005	0.057	0.366	8.82695e-78	0	Rnps1
4.02376e-82	-2.48358	0.012	0.262	9.02489e-78	0	Banp
4.16875e-82	-0.229841	0.084	0.426	9.35009e-78	0	Ptprf
4.28336e-82	-0.733199	0.04	0.328	9.60714e-78	0	Pacs2
4.54248e-82	-1.16279	0.03	0.305	1.01883e-77	0	Zfp445
4.7628e-82	-0.3807	0.083	0.42	1.06825e-77	0	Glud1
5.00917e-82	-0.293736	0.11	0.476	1.12351e-77	0	Smc3
5.22904e-82	-1.49304	0.018	0.278	1.17282e-77	0	Ipo8
5.53177e-82	-0.773858	0.035	0.317	1.24072e-77	0	Cul4a
5.92526e-82	-2.02923	0.018	0.276	1.32898e-77	0	9330182L06Rik
6.93688e-82	-4.45274	0.004	0.243	1.55587e-77	0	Mmp16
7.57927e-82	-0.891584	0.034	0.313	1.69995e-77	0	Daglb
8.44625e-82	-1.35461	0.031	0.306	1.89441e-77	0	Kitl
9.0941e-82	-0.145609	0.086	0.43	2.03972e-77	0	Nudt5
9.58042e-82	-0.435232	0.072	0.395	2.14879e-77	0	Arl6ip5
1.01669e-81	-0.117621	0.141	0.544	2.28033e-77	0	Srsf2
1.06365e-81	-0.391648	0.066	0.384	2.38566e-77	0	Gspt1
1.09872e-81	-1.9951	0.013	0.265	2.46432e-77	0	Ahdc1
1.19212e-81	-0.632362	0.045	0.338	2.6738e-77	0	Csnk2a2
1.27773e-81	-2.27274	0.017	0.272	2.86582e-77	0	Mcu
1.81801e-81	-1.07212	0.031	0.305	4.07761e-77	0	Mindy3
1.85071e-81	-1.38	0.027	0.297	4.15095e-77	0	Nsmaf
2.14957e-81	-2.04896	0.014	0.266	4.82128e-77	0	Herc2
2.27148e-81	-2.71123	0.009	0.253	5.09469e-77	0	Arhgap44
2.58968e-81	-0.799622	0.039	0.323	5.80839e-77	0	Ube2q2
2.6445e-81	-2.33241	0.015	0.267	5.93135e-77	0	Pou2f1
2.93453e-81	-0.199664	0.1	0.458	6.58186e-77	0	F11r
2.96211e-81	-1.13314	0.062	0.369	6.64372e-77	0	Ccnd3
3.60634e-81	-1.39303	0.019	0.277	8.08866e-77	0	Cdc37l1
3.6823e-81	-0.818241	0.037	0.319	8.25903e-77	0	Eea1
4.41817e-81	-1.2712	0.025	0.291	9.90952e-77	0	Rbm27
4.45847e-81	-0.959703	0.033	0.309	9.9999e-77	0	Ndel1
4.60895e-81	-0.509559	0.048	0.343	1.03374e-76	0	Rab6a
4.87933e-81	-0.520775	0.052	0.352	1.09438e-76	0	Efr3a
5.16233e-81	-4.13214	0.003	0.238	1.15786e-76	0	Gm4258
5.32136e-81	-1.85827	0.025	0.29	1.19353e-76	0	Osbpl8
5.6912e-81	-2.99212	0.007	0.247	1.27648e-76	0	2610037D02Rik
6.13758e-81	-2.24572	0.012	0.259	1.3766e-76	0	Tsc1
7.62123e-81	-1.57907	0.02	0.28	1.70936e-76	0	Rnf182
8.8122e-81	-2.49483	0.008	0.25	1.97649e-76	0	Kirrel
9.78648e-81	-0.652425	0.052	0.351	2.19501e-76	0	Plod2
1.02955e-80	-0.505323	0.044	0.333	2.30919e-76	0	Zdhhc6
1.16718e-80	-1.83766	0.013	0.262	2.61786e-76	0	Ccl25
1.20277e-80	-0.298047	0.073	0.397	2.69768e-76	0	Ppp6c
1.2182e-80	-2.27668	0.01	0.255	2.7323e-76	0	Atxn7
1.37511e-80	-1.42219	0.022	0.283	3.08424e-76	0	Crebzf
1.39614e-80	-1.24952	0.023	0.286	3.13139e-76	0	Ahcyl1
1.4941e-80	-0.314277	0.059	0.367	3.35111e-76	0	Samd8
1.51943e-80	-0.933243	0.038	0.318	3.40792e-76	0	Synj2bp
1.90026e-80	-1.47858	0.018	0.274	4.2621e-76	0	Sh3bp4
1.96906e-80	-1.27203	0.027	0.294	4.4164e-76	0	D10Wsu102e
2.21955e-80	-1.62386	0.015	0.265	4.97822e-76	0	Timmdc1
2.25985e-80	-2.48109	0.014	0.263	5.06861e-76	0	Fras1
2.5301e-80	-1.73777	0.017	0.27	5.67475e-76	0	Mafg
2.68305e-80	-1.25116	0.025	0.289	6.01781e-76	0	Ptk7
2.74975e-80	-0.440131	0.052	0.35	6.16742e-76	0	Sfxn1
2.84367e-80	-1.21021	0.025	0.289	6.37807e-76	0	Gna12
3.24969e-80	2.28359	0.488	0.259	7.28873e-76	0	Lyz2
3.43416e-80	-1.11603	0.031	0.302	7.70249e-76	0	Itsn2
3.66852e-80	-1.3486	0.02	0.276	8.22812e-76	0	Zkscan1
3.90411e-80	-2.43278	0.01	0.254	8.75652e-76	0	Manba
4.19043e-80	-1.52296	0.019	0.275	9.39872e-76	0	Tmem243
4.40282e-80	-0.965112	0.03	0.3	9.87509e-76	0	Abcb7
4.76455e-80	-2.27399	0.012	0.259	1.06864e-75	0	Mecp2
4.91413e-80	-1.15612	0.027	0.293	1.10219e-75	0	Cyld
5.04405e-80	-1.64472	0.023	0.282	1.13133e-75	0	Enah
5.08769e-80	-1.57216	0.023	0.285	1.14112e-75	0	Ccdc171
5.5485e-80	-2.44542	0.01	0.253	1.24447e-75	0	Lmtk2
5.80661e-80	-3.39076	0.007	0.244	1.30236e-75	0	Dpf3
6.67049e-80	-1.65002	0.017	0.269	1.49613e-75	0	Adgrg2
6.7862e-80	-1.44803	0.02	0.276	1.52208e-75	0	8030462N17Rik
6.96916e-80	-2.73118	0.01	0.253	1.56311e-75	0	Ppp3cc
7.47102e-80	-2.04147	0.02	0.275	1.67568e-75	0	Sema3e
8.48665e-80	-1.56755	0.026	0.289	1.90347e-75	0	Notch2
9.95008e-80	-1.8113	0.015	0.263	2.2317e-75	0	Gan
1.12696e-79	-0.973338	0.034	0.307	2.52766e-75	0	Nbr1
1.18043e-79	-0.12038	0.113	0.477	2.64758e-75	0	Hnrnpd
1.25292e-79	-1.53341	0.017	0.268	2.81019e-75	0	Myo18a
1.40002e-79	-1.13804	0.023	0.282	3.1401e-75	0	Synrg
1.6316e-79	-1.67068	0.016	0.266	3.65951e-75	0	Srbd1
1.72311e-79	-0.763406	0.035	0.311	3.86477e-75	0	Ptpn2
1.73076e-79	-1.44186	0.02	0.276	3.88193e-75	0	Rnf2
1.73754e-79	-0.161694	0.148	0.554	3.89713e-75	0	Ermp1
1.822e-79	-1.95194	0.013	0.259	4.08656e-75	0	BC005561
1.85102e-79	-0.128631	0.091	0.432	4.15166e-75	0	Ppig
2.02069e-79	-0.95118	0.03	0.298	4.53221e-75	0	Smo
2.201e-79	-0.890239	0.031	0.3	4.93663e-75	0	Opa1
2.20137e-79	-3.66852	0.004	0.237	4.93744e-75	0	Klhl29
2.24809e-79	-1.24419	0.023	0.283	5.04224e-75	0	Dnajc13
2.34007e-79	-0.840942	0.04	0.322	5.24855e-75	0	Abhd2
2.45207e-79	-0.594838	0.053	0.348	5.49974e-75	0	Mapkapk2
2.57888e-79	-1.9468	0.013	0.258	5.78417e-75	0	Odf2
2.59596e-79	-0.198108	0.074	0.396	5.82247e-75	0	Acbd6
2.61246e-79	-0.789033	0.039	0.318	5.8595e-75	0	Man1a2
2.74806e-79	-1.47191	0.021	0.277	6.16362e-75	0	March8
2.92873e-79	-3.15927	0.007	0.242	6.56884e-75	0	C2cd5
3.04709e-79	0.890662	0.838	0.873	6.83432e-75	0	Rps15a
3.0561e-79	-0.576803	0.04	0.321	6.85454e-75	0	Rfc1
3.46378e-79	-0.750931	0.036	0.311	7.76891e-75	0	Prpf4b
3.73563e-79	-0.712882	0.048	0.337	8.37864e-75	0	P4ha1
3.7613e-79	0.997395	0.821	0.839	8.43621e-75	0	Rps11
3.77851e-79	-0.645775	0.058	0.359	8.47481e-75	0	St3gal5
4.02217e-79	-0.575312	0.043	0.327	9.02132e-75	0	Pcyt1a
4.33168e-79	-1.17852	0.025	0.285	9.71552e-75	0	Washc4
4.36474e-79	-1.80122	0.017	0.267	9.78967e-75	0	Wdr20
4.48093e-79	-1.99282	0.013	0.258	1.00503e-74	0	Trim2
4.63679e-79	-1.48649	0.019	0.272	1.03999e-74	0	Zkscan3
5.35098e-79	-0.857067	0.033	0.304	1.20017e-74	0	Kdm1a
5.51243e-79	-1.0391	0.026	0.287	1.23638e-74	0	Nemf
5.81467e-79	-1.43669	0.023	0.28	1.30417e-74	0	Cep192
6.21053e-79	-1.71797	0.018	0.27	1.39296e-74	0	Plekhm3
6.33182e-79	-0.108139	0.106	0.462	1.42016e-74	0	G3bp2
6.34017e-79	-0.647451	0.042	0.324	1.42204e-74	0	Xrcc5
6.70781e-79	-2.31062	0.016	0.264	1.5045e-74	0	Sema3d
6.7455e-79	-1.27323	0.023	0.28	1.51295e-74	0	Reps1
6.86151e-79	-1.74139	0.018	0.268	1.53897e-74	0	Eefsec
7.08104e-79	-1.22488	0.023	0.28	1.58821e-74	0	Zmym5
7.50016e-79	-1.46739	0.02	0.275	1.68221e-74	0	Nup160
8.52818e-79	-0.228793	0.078	0.401	1.91278e-74	0	Rab7
8.84803e-79	-0.222493	0.06	0.364	1.98452e-74	0	Bzw2
8.92253e-79	-2.04784	0.013	0.257	2.00123e-74	0	Ubxn7
1.08776e-78	-1.0434	0.034	0.304	2.43973e-74	0	Cbl
1.09349e-78	1.16117	0.749	0.774	2.4526e-74	0	Rpl24
1.17113e-78	-3.8292	0.004	0.233	2.62673e-74	0	Plekha7
1.24261e-78	-0.298445	0.064	0.372	2.78705e-74	0	Tmod3
1.26583e-78	-1.03442	0.032	0.301	2.83913e-74	0	Vcpip1
1.44862e-78	-1.91901	0.02	0.273	3.2491e-74	0	Stat5b
1.56913e-78	-0.144706	0.089	0.425	3.5194e-74	0	Nfe2l2
1.56939e-78	-2.17627	0.012	0.253	3.51998e-74	0	Eif3j1
1.59827e-78	-1.64034	0.017	0.266	3.58476e-74	0	Slc25a12
1.67259e-78	-1.74167	0.015	0.262	3.75146e-74	0	Snapc3
1.67265e-78	-1.86081	0.012	0.253	3.75159e-74	0	Zfp512
1.92821e-78	-1.61579	0.018	0.267	4.32478e-74	0	Lats2
2.12939e-78	-0.357403	0.064	0.369	4.77601e-74	0	Ilf2
2.41926e-78	-0.674624	0.038	0.314	5.42616e-74	0	Klc1
2.45306e-78	-1.3027	0.025	0.284	5.50197e-74	0	Ccnl1
2.48701e-78	-3.32028	0.007	0.242	5.57812e-74	0	Thrb
3.10151e-78	-0.911746	0.033	0.302	6.95638e-74	0	Otud4
3.63386e-78	1.00958	0.807	0.831	8.15038e-74	0	Rpl28
4.56487e-78	-0.407347	0.046	0.331	1.02386e-73	0	Tfdp1
4.9264e-78	-0.663844	0.042	0.323	1.10494e-73	0	Tmem165
5.17122e-78	-2.91397	0.009	0.245	1.15985e-73	0	Robo1
5.28797e-78	1.00381	0.791	0.816	1.18604e-73	0	Rplp2
6.78589e-78	-0.429016	0.083	0.407	1.52201e-73	0	BC005537
7.08008e-78	-0.877453	0.037	0.309	1.58799e-73	0	Gng12
7.48391e-78	-0.274375	0.069	0.38	1.67857e-73	0	Smc6
7.83684e-78	-0.537163	0.048	0.335	1.75772e-73	0	Vps4b
8.33201e-78	-2.19022	0.012	0.251	1.86879e-73	0	Smurf1
8.78562e-78	-0.848549	0.042	0.321	1.97053e-73	0	Dpysl2
8.95128e-78	-2.68106	0.007	0.24	2.00768e-73	0	Hectd4
9.03434e-78	-1.78378	0.018	0.265	2.02631e-73	0	Pus10
9.9528e-78	-1.7734	0.015	0.258	2.23231e-73	0	Tfeb
1.11587e-77	-1.00801	0.028	0.289	2.50279e-73	0	Gpbp1l1
1.12772e-77	-0.794359	0.031	0.297	2.52936e-73	0	Trpc4ap
1.21536e-77	-1.76554	0.017	0.263	2.72593e-73	0	Pkp4
1.22192e-77	-0.853876	0.033	0.3	2.74065e-73	0	Gcn1
1.3411e-77	-0.216416	0.083	0.409	3.00795e-73	0	Smim14
1.4344e-77	-1.03062	0.03	0.294	3.21721e-73	0	Tiparp
1.43569e-77	-0.432754	0.208	0.662	3.22011e-73	0	Me1
1.5833e-77	-2.31106	0.01	0.245	3.55118e-73	0	Trp53bp1
1.61029e-77	-1.22442	0.034	0.301	3.61172e-73	0	Macrod1
1.6611e-77	-0.92731	0.026	0.284	3.72568e-73	0	Ubp1
1.70657e-77	-1.71609	0.016	0.261	3.82767e-73	0	Hlcs
1.75378e-77	-1.63105	0.017	0.263	3.93356e-73	0	Mbtps2
1.81839e-77	-2.45898	0.01	0.245	4.07847e-73	0	Ercc6
1.8775e-77	-1.37294	0.023	0.276	4.21104e-73	0	Acsf2
1.87952e-77	-0.326352	0.051	0.341	4.21558e-73	0	Naa35
1.91729e-77	-0.521688	0.046	0.33	4.3003e-73	0	Supt6
2.00211e-77	-2.86649	0.008	0.241	4.49054e-73	0	Cyth3
2.0898e-77	-1.95875	0.014	0.255	4.68721e-73	0	Slc25a36
2.15342e-77	-1.04911	0.023	0.278	4.82991e-73	0	Wwp1
2.1602e-77	-0.545943	0.052	0.342	4.84512e-73	0	Ctps
2.19045e-77	-2.03441	0.015	0.259	4.91295e-73	0	Uvrag
2.25413e-77	-1.58029	0.02	0.269	5.05579e-73	0	Atg7
2.41886e-77	-0.809264	0.035	0.304	5.42527e-73	0	Washc2
2.69021e-77	-0.411867	0.135	0.513	6.03386e-73	0	Cpe
2.69773e-77	-2.15919	0.015	0.256	6.05073e-73	0	Arhgap32
2.75924e-77	-0.955816	0.031	0.296	6.18871e-73	0	Iws1
3.14132e-77	-2.12544	0.011	0.248	7.04567e-73	0	Ldlrad3
3.34455e-77	-0.711633	0.038	0.311	7.50148e-73	0	Epc2
3.34863e-77	-0.679545	0.045	0.326	7.51064e-73	0	Alkbh5
3.39963e-77	-0.33225	0.049	0.336	7.62502e-73	0	Mff
4.68332e-77	-0.500316	0.053	0.343	1.05042e-72	0	Mia2
5.06733e-77	-0.169397	0.067	0.373	1.13655e-72	0	Zfp106
5.30386e-77	-0.899369	0.033	0.298	1.1896e-72	0	Mre11a
5.61497e-77	-0.2291	0.066	0.371	1.25938e-72	0	Immp1l
5.71705e-77	-1.86235	0.02	0.268	1.28228e-72	0	Reep1
5.88753e-77	-1.76026	0.013	0.253	1.32051e-72	0	Npat
6.0243e-77	-1.82464	0.013	0.253	1.35119e-72	0	Dmtf1
6.22551e-77	-3.88391	0.004	0.231	1.39632e-72	0	Gm47271
6.6717e-77	-0.644894	0.037	0.308	1.49639e-72	0	Safb
6.67832e-77	-0.688321	0.042	0.318	1.49788e-72	0	Scfd1
6.87853e-77	-0.125651	0.165	0.577	1.54279e-72	0	Actr3
7.02121e-77	-1.55965	0.017	0.261	1.57479e-72	0	Acvr1
7.33459e-77	-0.701398	0.036	0.305	1.64507e-72	0	Ptcd3
7.49866e-77	-0.903975	0.04	0.314	1.68187e-72	0	Ptgs1
8.20619e-77	-1.48561	0.02	0.267	1.84057e-72	0	Pcnx
8.38677e-77	-0.363732	0.065	0.369	1.88107e-72	0	Cdk11b
8.92714e-77	-0.743455	0.04	0.312	2.00227e-72	0	Epb41l1
8.97198e-77	-1.16402	0.031	0.293	2.01232e-72	0	Ccm2
8.97406e-77	-4.48343	0.004	0.229	2.01279e-72	0	A830018L16Rik
9.10266e-77	-1.15363	0.032	0.296	2.04164e-72	0	Xiap
9.41397e-77	-1.24347	0.026	0.281	2.11146e-72	0	Ints7
9.7746e-77	-0.121092	0.105	0.456	2.19235e-72	0	Zfp36l1
1.01626e-76	-1.44468	0.031	0.292	2.27938e-72	0	Susd6
1.06625e-76	-0.690879	0.036	0.305	2.39149e-72	0	Fyttd1
1.31914e-76	-2.0113	0.011	0.246	2.9587e-72	0	Pogz
1.41877e-76	-0.307499	0.052	0.341	3.18217e-72	0	Fubp3
1.52176e-76	-1.73694	0.015	0.257	3.41316e-72	0	D5Ertd579e
1.57677e-76	-0.630196	0.042	0.319	3.53653e-72	0	Ilf3
1.65361e-76	-2.04758	0.013	0.251	3.70888e-72	0	Zdhhc17
1.69479e-76	-0.202612	0.072	0.382	3.80123e-72	0	Mrps9
1.80868e-76	-1.11991	0.027	0.284	4.05668e-72	0	1110059E24Rik
1.8446e-76	-0.635343	0.034	0.301	4.13724e-72	0	Cul5
2.05374e-76	-1.12395	0.025	0.278	4.60634e-72	0	Tjp1
2.34613e-76	-2.14037	0.011	0.246	5.26214e-72	0	Mettl8
2.4147e-76	-1.21904	0.032	0.294	5.41592e-72	0	Fam129a
2.73487e-76	-1.42395	0.015	0.256	6.13403e-72	0	Atxn3
3.39709e-76	-0.607308	0.038	0.308	7.61933e-72	0	Lmbrd1
3.42788e-76	-0.919503	0.032	0.295	7.68839e-72	0	Mcmbp
3.49147e-76	0.918067	0.831	0.857	7.83102e-72	0	Rpl37
3.80627e-76	-2.069	0.012	0.249	8.53709e-72	0	Tet2
4.08407e-76	-1.72652	0.015	0.256	9.16017e-72	0	Skp2
4.54237e-76	-0.957845	0.03	0.29	1.01881e-71	0	Mta3
4.96731e-76	0.91743	0.817	0.835	1.11412e-71	0	Ppia
5.41016e-76	-1.58187	0.015	0.255	1.21344e-71	0	Strn
5.75159e-76	-2.17933	0.012	0.246	1.29002e-71	0	Dock5
5.78527e-76	-1.51256	0.015	0.255	1.29758e-71	0	Ppp4r1
6.44131e-76	-1.51495	0.018	0.262	1.44472e-71	0	Uqcc1
7.50306e-76	-1.1303	0.027	0.282	1.68286e-71	0	Crot
7.79336e-76	-0.444347	0.053	0.339	1.74797e-71	0	Wdr43
8.05916e-76	-2.36012	0.01	0.24	1.80759e-71	0	Xpnpep3
8.53167e-76	-2.72519	0.014	0.251	1.91357e-71	0	Pdzrn3
8.94935e-76	-0.717024	0.045	0.321	2.00725e-71	0	Aldh1a2
9.04504e-76	-1.22893	0.025	0.277	2.02871e-71	0	Sinhcaf
9.24592e-76	-1.62091	0.015	0.253	2.07377e-71	0	Mau2
1.04902e-75	-1.15027	0.026	0.278	2.35285e-71	0	Megf6
1.10082e-75	-1.91298	0.016	0.256	2.46904e-71	0	Plxdc1
1.21627e-75	-0.741075	0.068	0.37	2.72796e-71	0	Prkar2b
1.27734e-75	-2.40846	0.009	0.239	2.86495e-71	0	Smad6
1.30887e-75	-1.7132	0.018	0.26	2.93566e-71	0	Tank
1.36087e-75	-0.69886	0.042	0.314	3.05229e-71	0	Lrrfip2
1.4819e-75	-0.624762	0.045	0.322	3.32376e-71	0	Ube2e1
1.76047e-75	-0.661834	0.038	0.306	3.94855e-71	0	Acbd5
1.92537e-75	-1.01699	0.051	0.331	4.31842e-71	0	Diaph1
2.38731e-75	-0.34607	0.084	0.406	5.35449e-71	0	Lmnb1
2.54643e-75	-1.72313	0.015	0.254	5.71139e-71	0	Tbcd
3.15054e-75	-1.68403	0.017	0.257	7.06635e-71	0	Irs1
3.23842e-75	-1.07793	0.031	0.291	7.26345e-71	0	Fam117b
3.77689e-75	-1.13516	0.026	0.277	8.47118e-71	0	Atp2c1
4.12366e-75	-2.11862	0.01	0.241	9.24895e-71	0	Stau2
4.55254e-75	-1.15149	0.027	0.28	1.02109e-70	0	Snx27
4.87746e-75	-1.90653	0.017	0.256	1.09397e-70	0	Xpo6
5.74881e-75	-1.3789	0.019	0.261	1.2894e-70	0	Qser1
6.15588e-75	-1.09258	0.024	0.273	1.3807e-70	0	Paxbp1
6.40159e-75	-2.67733	0.007	0.233	1.43581e-70	0	Styx
6.49824e-75	-1.19438	0.027	0.28	1.45749e-70	0	Mipol1
6.68186e-75	-1.36915	0.021	0.266	1.49867e-70	0	Ube4a
6.69536e-75	-0.717851	0.04	0.308	1.5017e-70	0	Galk2
6.7422e-75	-0.151099	0.071	0.377	1.51221e-70	0	Tm9sf2
6.82085e-75	-1.45035	0.02	0.263	1.52985e-70	0	Rabif
7.0965e-75	-0.42346	0.043	0.316	1.59167e-70	0	Ppm1a
7.14106e-75	-0.694444	0.034	0.295	1.60167e-70	0	Crb2
8.08287e-75	-1.13992	0.024	0.273	1.81291e-70	0	Stxbp3
8.09042e-75	-0.968203	0.032	0.292	1.8146e-70	0	Cntrl
8.33877e-75	-1.39795	0.019	0.261	1.8703e-70	0	Pigu
9.45473e-75	-0.445821	0.052	0.334	2.1206e-70	0	Cyb5b
9.67306e-75	-1.42741	0.019	0.261	2.16957e-70	0	Ddhd2
1.13116e-74	-2.75845	0.011	0.241	2.53709e-70	0	Abtb2
1.37032e-74	-1.06409	0.028	0.28	3.0735e-70	0	Sos1
1.48614e-74	-0.997396	0.026	0.277	3.33325e-70	0	Dtd1
1.53349e-74	-0.948215	0.034	0.294	3.43946e-70	0	Sept6
1.61433e-74	-2.07492	0.012	0.243	3.62078e-70	0	Klhl7
1.78302e-74	-1.72352	0.018	0.258	3.99915e-70	0	Micall1
1.91511e-74	-0.897721	0.029	0.284	4.2954e-70	0	Gak
2.09502e-74	-0.233955	0.059	0.35	4.69892e-70	0	Rtf1
2.11152e-74	-1.70448	0.014	0.248	4.73592e-70	0	Chfr
2.18319e-74	-1.79071	0.014	0.248	4.89667e-70	0	Zfp950
2.32586e-74	0.986605	0.809	0.834	5.21668e-70	0	Rpl21
2.5799e-74	-0.552587	0.044	0.316	5.78646e-70	0	Lmo4
2.90976e-74	-0.841553	0.064	0.354	6.52631e-70	0	mt-Nd3
3.06175e-74	-2.89345	0.007	0.231	6.8672e-70	0	Shroom4
3.60331e-74	-0.489334	0.043	0.314	8.08186e-70	0	Pcmt1
3.60407e-74	-0.283828	0.06	0.351	8.08357e-70	0	Ipo7
3.8927e-74	-1.93508	0.011	0.24	8.73094e-70	0	Cnot10
4.49965e-74	-2.46575	0.008	0.233	1.00923e-69	0	Mms19
5.34195e-74	-1.13851	0.021	0.264	1.19815e-69	0	Ubr4
5.81548e-74	-1.93573	0.012	0.243	1.30436e-69	0	Slc41a2
6.76621e-74	-2.51743	0.007	0.23	1.51759e-69	0	Mad1l1
6.91037e-74	-1.94434	0.013	0.245	1.54993e-69	0	Ranbp10
7.0475e-74	-2.46515	0.009	0.234	1.58068e-69	0	Gm1976
7.09631e-74	-0.226438	0.075	0.381	1.59163e-69	0	Ube2r2
7.4889e-74	-0.672514	0.04	0.305	1.67969e-69	0	Khsrp
7.72678e-74	-0.585154	0.045	0.318	1.73304e-69	0	Hspg2
8.68095e-74	-1.53063	0.021	0.263	1.94705e-69	0	Phtf2
9.42233e-74	-1.83575	0.015	0.248	2.11333e-69	0	Cog3
1.00406e-73	-1.07084	0.027	0.276	2.25201e-69	0	Rmdn1
1.05352e-73	-1.61454	0.015	0.248	2.36293e-69	0	Usp46
1.12694e-73	-0.494476	0.053	0.334	2.5276e-69	0	Sept9
1.17492e-73	-2.27151	0.007	0.23	2.63523e-69	0	Map4k5
1.2578e-73	-2.20316	0.013	0.244	2.82112e-69	0	Zfp53
1.47871e-73	-1.37579	0.017	0.253	3.3166e-69	0	Birc2
1.48131e-73	-2.64114	0.007	0.229	3.32242e-69	0	Sap130
1.72258e-73	-0.160201	0.081	0.393	3.86357e-69	0	Chmp4b
2.12485e-73	-1.8293	0.015	0.247	4.76582e-69	0	Rsbn1
2.29892e-73	-1.00511	0.022	0.264	5.15624e-69	0	Pphln1
2.81215e-73	-3.13804	0.008	0.23	6.30738e-69	0	Kcnt2
2.82611e-73	-1.58458	0.024	0.268	6.33867e-69	0	Ddx60
3.32243e-73	-0.965093	0.035	0.293	7.45187e-69	0	Spata13
3.39303e-73	-2.85085	0.005	0.223	7.61022e-69	0	Apex2
3.46237e-73	-3.12525	0.005	0.223	7.76574e-69	0	6720427I07Rik
3.47698e-73	-1.30432	0.024	0.269	7.79852e-69	0	Rhbdd1
3.5018e-73	-0.301577	0.061	0.349	7.85419e-69	0	Ipo5
3.81054e-73	-2.38999	0.009	0.232	8.54665e-69	0	D030028A08Rik
3.84087e-73	-2.42665	0.009	0.232	8.61468e-69	0	Specc1l
3.87635e-73	-1.98576	0.012	0.241	8.69427e-69	0	Dcaf5
4.04838e-73	-1.5394	0.014	0.245	9.08011e-69	0	Mtor
4.22309e-73	0.111037	0.154	0.547	9.47197e-69	0	Sept7
4.54771e-73	-1.09678	0.019	0.256	1.02001e-68	0	Ip6k2
4.63318e-73	-1.5795	0.023	0.266	1.03918e-68	0	Stk4
4.92878e-73	-2.92011	0.007	0.228	1.10548e-68	0	Pappa
5.07706e-73	-0.119835	0.209	0.661	1.13873e-68	0	Vmp1
5.50516e-73	-0.474236	0.048	0.32	1.23475e-68	0	Plec
7.14892e-73	1.55336	0.66	0.68	1.60343e-68	0	Cox4i1
7.63372e-73	-1.49044	0.02	0.257	1.71217e-68	0	Prkag2
7.8588e-73	-1.27636	0.02	0.257	1.76265e-68	0	Orc5
9.47949e-73	-1.66131	0.016	0.249	2.12616e-68	0	Cenpc1
9.84782e-73	-1.52853	0.016	0.249	2.20877e-68	0	Togaram1
1.02805e-72	-1.85097	0.014	0.243	2.30582e-68	0	B230307C23Rik
1.15954e-72	-1.27217	0.018	0.254	2.60073e-68	0	Pi4kb
1.17965e-72	-0.14885	0.074	0.376	2.64584e-68	0	Klf9
1.25065e-72	-1.3432	0.022	0.261	2.80507e-68	0	Pdk3
1.32509e-72	-1.2019	0.022	0.262	2.97204e-68	0	Pank2
1.4433e-72	-0.907978	0.027	0.274	3.23718e-68	0	Usp4
1.49729e-72	-1.03567	0.029	0.277	3.35828e-68	0	Taf1
1.6395e-72	-0.463795	0.047	0.318	3.67724e-68	0	Frrs1
1.69693e-72	-1.41228	0.019	0.255	3.80604e-68	0	Nup153
1.78998e-72	-0.298998	0.062	0.35	4.01474e-68	0	Hif1a
1.82508e-72	-1.67375	0.016	0.248	4.09348e-68	0	Commd10
1.83949e-72	-1.89426	0.021	0.26	4.12579e-68	0	Mms22l
2.07137e-72	-1.61622	0.018	0.253	4.64588e-68	0	Aig1
2.28067e-72	-1.7664	0.013	0.241	5.11532e-68	0	Pi4ka
2.30257e-72	-1.65295	0.015	0.246	5.16444e-68	0	Slc38a9
2.84978e-72	-3.21285	0.004	0.219	6.39177e-68	0	Atr
3.02989e-72	-1.11977	0.02	0.256	6.79575e-68	0	Gxylt1
3.07521e-72	-1.74281	0.014	0.242	6.8974e-68	0	Mapk9
3.49786e-72	-1.70864	0.012	0.239	7.84535e-68	0	Ppp2r3a
3.55078e-72	-1.80167	0.012	0.239	7.96404e-68	0	Slc25a26
3.76341e-72	-1.06515	0.029	0.276	8.44096e-68	0	Dock7
3.77468e-72	-1.09859	0.025	0.267	8.46624e-68	0	Casd1
3.95589e-72	-0.453764	0.04	0.302	8.87267e-68	0	Ergic1
4.10203e-72	-1.33241	0.017	0.249	9.20044e-68	0	Yes1
4.18021e-72	-1.2078	0.019	0.254	9.3758e-68	0	Ipo11
4.21384e-72	-3.17485	0.004	0.219	9.45121e-68	0	Carmil1
4.22537e-72	-2.41912	0.008	0.228	9.47709e-68	0	4833420G17Rik
4.58822e-72	-0.235206	0.061	0.347	1.02909e-67	0	Atad1
4.63146e-72	0.972509	0.796	0.846	1.03879e-67	0	Rpl10a
5.27815e-72	-2.27929	0.011	0.234	1.18384e-67	0	Ophn1
5.31343e-72	-0.927736	0.025	0.267	1.19175e-67	0	Slain2
5.46422e-72	-0.483456	0.04	0.302	1.22557e-67	0	Lsm14a
5.55908e-72	-0.694419	0.042	0.305	1.24685e-67	0	Lgr4
5.89724e-72	-1.03677	0.023	0.262	1.32269e-67	0	Mon2
7.36548e-72	-0.603135	0.029	0.277	1.652e-67	0	B230219D22Rik
7.89039e-72	-0.590548	0.034	0.287	1.76974e-67	0	Timm9
7.89105e-72	2.19579	0.56	0.434	1.76988e-67	0	Apoe
7.9384e-72	-1.16631	0.02	0.257	1.7805e-67	0	Ints8
8.12632e-72	-0.17801	0.071	0.368	1.82265e-67	0	Metap2
8.29823e-72	-0.169788	0.152	0.534	1.86121e-67	0	Itgb1
8.42769e-72	-1.11101	0.028	0.273	1.89025e-67	0	Vps13c
8.74169e-72	-1.12103	0.024	0.265	1.96067e-67	0	Zfp516
8.77565e-72	-1.87839	0.007	0.223	1.96829e-67	0	Zhx2
9.20085e-72	-0.642032	0.034	0.288	2.06366e-67	0	Nipsnap2
9.27189e-72	-1.27661	0.019	0.253	2.07959e-67	0	Dhx40
1.00214e-71	-1.83294	0.026	0.269	2.24769e-67	0	Vav3
1.01225e-71	-2.81726	0.015	0.241	2.27037e-67	0	Cacna2d1
1.08384e-71	-0.713277	0.031	0.281	2.43095e-67	0	Kctd1
1.10105e-71	-1.69477	0.023	0.262	2.46955e-67	0	Osmr
1.17196e-71	-1.40843	0.02	0.256	2.6286e-67	0	Pde4dip
1.18001e-71	-0.984842	0.031	0.28	2.64665e-67	0	Ttc39c
1.19384e-71	-0.84154	0.036	0.291	2.67766e-67	0	Hnrnpll
1.21163e-71	-1.10129	0.026	0.268	2.71757e-67	0	Trip4
1.39824e-71	-0.617339	0.034	0.287	3.13611e-67	0	Rhbdf2
1.63806e-71	-1.27194	0.022	0.259	3.674e-67	0	Lmbrd2
1.86165e-71	-0.989066	0.026	0.269	4.1755e-67	0	Zc3h18
1.87787e-71	-0.884381	0.029	0.276	4.21188e-67	0	Iars2
1.98776e-71	-1.62036	0.014	0.24	4.45836e-67	0	Tmem175
2.24598e-71	-1.74254	0.016	0.245	5.03751e-67	0	Casc4
2.45901e-71	-1.35159	0.017	0.247	5.51531e-67	0	Tada2a
2.53495e-71	-0.3042	0.07	0.363	5.68563e-67	0	Pkig
2.92038e-71	-1.85981	0.012	0.234	6.55013e-67	0	Unk
3.02214e-71	-1.80644	0.014	0.24	6.77836e-67	0	Ttc39b
3.18584e-71	-0.280205	0.072	0.369	7.14552e-67	0	Tmpo
3.36706e-71	-1.01239	0.022	0.259	7.55197e-67	0	Ints2
3.51757e-71	-1.09456	0.022	0.258	7.88955e-67	0	Tpst1
3.58882e-71	-2.53586	0.015	0.242	8.04936e-67	0	Bcl2
[truncated: 16,077 more rows]
