# Supplementary material for: Single-cell transcriptomics reveals FXR1 as an actionable target for siRNA therapy in ovarian cancer
Source: Nat Commun. 2026 Apr 3;17:4803. doi: 10.1038/s41467-026-71468-y (PMC13219712; doi:10.1038/s41467-026-71468-y)
Supplement: Supplementary file 9 — Source Data file 2 [file 41467_2026_71468_MOESM9_ESM.xlsx]

## Sheet: Fig. 1a
Comparison (siCont vs siFXR1) HeyA8 cells	p_value			Comparison (siCont vs siFXR1) Kuramochi cells	p_value			Comparison (siCont vs siFXR1) OVCAR8 cells	p_value
Seq 1(2.5nM)	0.0603			Seq 1(2.5nM)	0.0007			Seq 1(2.5nM)	0.0317
Seq 1(5nM)	0.0104			Seq 1(5nM)	<0.0001			Seq 1(5nM)	0.0057
Seq 2(2.5nM)	0.0001			Seq 2(2.5nM)	<0.0001			Seq 2(2.5nM)	0.0006
Seq 2(5nM)	<0.0001			Seq 2(5nM)	<0.0001			Seq 2(5nM)	0.0004
Seq 3(2.5nM)	0.0001			Seq 3(2.5nM)	<0.0001			Seq 3(2.5nM)	0.0005
Seq 3(5nM)	<0.0001			Seq 3(5nM)	<0.0001			Seq 3(5nM)	0.0003
Seq 4(2.5nM)	0.0011			Seq 4(2.5nM)	0.0006			Seq 4(2.5nM)	0.7367
Seq 4(5nM)	0.0005			Seq 4(5nM)	0.0004			Seq 4(5nM)	0.0103
Seq 5(2.5nM)	0.0003			Seq 5(2.5nM)	<0.0001			Seq 5(2.5nM)	0.0026
Seq 5(5nM)	0.0003			Seq 5(5nM)	0.0001			Seq 5(5nM)	0.0008

## Sheet: Fig. 1b
Comparison (siCont vs siFXR1-3) OVCAR8 cells					Comparison (siCont vs siFXR1-3) OSE cells
Time (Hrs)	p_value				Time (Hrs)	p_value
0	<0.0001				0	0.9944
6	<0.0001				6	0.9842
12	<0.0001				12	0.9654
24	<0.0001				24	0.2818
48	<0.0001				48	0.457
72	<0.0001				72	0.0971

## Sheet: Fig. 1e
Comparison (siCont-LNA vs siFXR1-2 and siFXR1-2-LNA) Kuramochi cells	p_value			Comparison (siCont-LNA vs siFXR1-3 and siFXR1-3-LNA) Kuramochi cells	p_value
siFXR1-2 (0.5nM)	0.0023			siFXR1-3 (0.5nM)	0.0006
siFXR1-2 (1nM)	<0.0001			siFXR1-3 (1nM)	0.0004
siFXR1-2 (2nM)	0.0001			siFXR1-3 (2nM)	0.0003
siFXR1-2-LNA (0.5nM)	<0.0001			siFXR1-3-LNA (0.5nM)	0.0005
siFXR1-2-LNA (1nM)	0.0002			siFXR1-3-LNA (1nM)	0.0002
siFXR1-2-LNA (2nM)	<0.0001			siFXR1-3-LNA (2nM)	0.0002

## Sheet: Fig. 1f
Comparison (siCont-LNA vs siFXR1-3 and siFXR1-3-LNA) Kuramochi cells	p_value				Comparison (siCont-LNA vs siFXR1-3 and siFXR1-3-LNA) OVCAR8 cells	p_value
siCont-LNA vs siFXR1-3	0.0009			siCont-LNA vs siFXR1-3		0.001
siCont-LNA vs siFXR1-3-LNA	<0.0001			siCont-LNA vs siFXR1-3-LNA		0.0002

## Sheet: Fig. 2d
	p_value
Comparison (siCont-LNA vs siFXR1-LNA)	<0.0001

## Sheet: Fig. 2e
	p_value
Comparison for siFXR1-LNA (RNAse I (-) vs RNAse I (+))	<0.0001
Comparison for PEI- siFXR1-LNA (RNAse I (-) vs RNAse I (+))	<0.0001
Comparison between siFXR1-LNA and PEI- siFXR1-LNA (RNAse I (+))	0.0013

## Sheet: Fig. 2h
	p_value
Comparison PEI-FXR1 vs PEI-siFXR1-LNA)	0.0001

## Sheet: Fig. 3c
	p_value
Comparison (siCont-LNA vs siFXR1)	0.0267
Comparison (siCont-LNA vs siFXR1-LNA)	0.0062

## Sheet: Fig. 3d
	p_value
Comparison (siCont-LNA vs siFXR1)	0.0003
Comparison (siCont-LNA vs siFXR1-LNA)	<0.0001
Comparison (siFXR1 and siFXR1-LNA)	0.0045

## Sheet: Fig. 3i
	p_value
Comparison (siCont-LNA vs siFXR1)	0.0007
Comparison (siCont-LNA vs siFXR1-LNA)	0.0001
Comparison (siFXR1 and siFXR1-LNA)	0.047

[truncated: 11 more sheets: Fig. 3j, Fig. 4c, Fig. 4f, Fig. 4g, Fig. 4h, Fig. 5c, Fig. 5e, Fig. 5h, Fig. 6c, Fig. 6f, Fig. 6j]
